# Supplementary material for: catena-Poly[[aqua­trimethyl­tin(IV)]-{[trimethyl­tin(IV)]-μ3-thio­phene-2,5-dicarboxyl­ato}]
Source: Acta Crystallogr Sect E Struct Rep Online. 2009 Jan 8;65(Pt 2):m137. doi: 10.1107/S1600536808043614 (PMC2968262; doi:10.1107/S1600536808043614)
Supplement: Supplementary file 1 [file e-65-0m137-sup1.cif]

##############################################################################
###                                                                        ###
###        Electronic paper (Acta Crystallographica Section E)             ###
###                                                                        ###
##############################################################################
#                                                                            #
# This CIF contains the data in a paper accepted for publication in Acta     #
# Crystallographica Section E. It conforms to the requirements of Notes      #
# for Authors for Section E, and has been peer reviewed under the auspices   #
# of the IUCr Commission on Journals.                                        #
#                                                                            #
# Full details of the Crystallographic Information File format               #
# are given in the paper "The Crystallographic Information File (CIF):       #
# a New Standard Archive File for Crystallography" by S. R. Hall, F. H.      #
# Allen and I. D. Brown [Acta Cryst. (1991), A47, 655-685].                  #
#                                                                            #
# The current version of the core CIF dictionary is obtainable from          #
# ftp://ftp.iucr.org/pub/cif_core.dic. The current version number is 2.4.    #
#                                                                            #
# Software is freely available for graphical display of the structure(s) in  #
# this CIF.  For information consult the CIF home page http://www.iucr.org/  #
# cif/home.html                                                              #
#                                                                            #
# This file may be used for bona fide research purposes within the           #
# scientific community so long as proper attribution is given to the journal # 
# article from which it was obtained.                                        #
#                                                                            #
##############################################################################
                                             
data_I
_audit_creation_method     SHELXL-97
_chemical_name_systematic
;
<i>catena</i>-Poly[[aquatrimethyltin(IV)]-{[trimethyltin(IV)]-\m~3~-thiophene-
2,5-dicarboxylato}]
;
_chemical_name_common     ?
_chemical_formula_moiety     ?
_chemical_formula_sum     'C12 H22 O5 S Sn2'
_chemical_formula_iupac     '[Sn2 (C H3)6 (C6 H2 O4 S) (H2 O)]'
_chemical_formula_weight     515.74
_chemical_melting_point     ?
_symmetry_cell_setting     Monoclinic
_symmetry_space_group_name_H-M     'P 21'
loop_
    _symmetry_equiv_pos_as_xyz
    'x, y, z'
    '-x, y+1/2, -z'
_cell_length_a     7.2761(16)
_cell_length_b     10.467(2)
_cell_length_c     12.894(3)
_cell_angle_alpha     90.00
_cell_angle_beta     102.768(2)
_cell_angle_gamma     90.00
_cell_volume     957.7(4)
_cell_formula_units_Z     2
_cell_measurement_reflns_used     3167
_cell_measurement_theta_min     2.532
_cell_measurement_theta_max     27.296
_cell_measurement_temperature     298(2)
_exptl_crystal_description     block
_exptl_crystal_colour     colourless
_exptl_crystal_size_max     0.40
_exptl_crystal_size_mid     0.30
_exptl_crystal_size_min     0.22
_exptl_crystal_density_diffrn     1.788
_exptl_crystal_density_meas     ?
_exptl_crystal_density_method     'not measured'
_exptl_crystal_F_000     500
_exptl_absorpt_coefficient_mu     2.729
_exptl_absorpt_correction_type     multi-scan
_exptl_absorpt_process_details     '(SADABS; Sheldrick, 1996)'
_exptl_absorpt_correction_T_min     0.4082
_exptl_absorpt_correction_T_max     0.5851
_exptl_special_details
;
;
_diffrn_ambient_temperature     298(2)
_diffrn_radiation_type     MoK\a
_diffrn_radiation_wavelength     0.71073
_diffrn_radiation_source     'fine-focus sealed tube'
_diffrn_radiation_monochromator     graphite
_diffrn_measurement_device_type     'Bruker SMART CCD area-detector'
_diffrn_measurement_method     '\f and \w'
_diffrn_detector_area_resol_mean     ?
_diffrn_reflns_number     4866
_diffrn_reflns_av_R_equivalents     0.0237
_diffrn_reflns_av_sigmaI/netI     0.0379
_diffrn_reflns_theta_min     1.62
_diffrn_reflns_theta_max     25.01
_diffrn_reflns_theta_full     25.01
_diffrn_measured_fraction_theta_max     0.998
_diffrn_measured_fraction_theta_full     0.998
_diffrn_reflns_limit_h_min     -7
_diffrn_reflns_limit_h_max     8
_diffrn_reflns_limit_k_min     -12
_diffrn_reflns_limit_k_max     12
_diffrn_reflns_limit_l_min     -14
_diffrn_reflns_limit_l_max     15
_diffrn_standards_number     ?
_diffrn_standards_interval_count     ?
_diffrn_standards_interval_time     ?
_diffrn_standards_decay_%     ?
_refine_special_details
;
Refinement of <i>F</i>^2^ against ALL reflections. The weighted <i>R</i>-factor
<i>wR</i> and goodness of fit <i>S</i> are based on <i>F</i>^2^, conventional
<i>R</i>-factors <i>R</i> are based on <i>F</i>, with <i>F</i> set to zero for
negative <i>F</i>^2^. The threshold expression of <i>F</i>^2^ >
\s(<i>F</i>^2^) is used only for calculating <i>R</i>-factors(gt) <i>etc</i>.
and is not relevant to the choice of reflections for refinement.
<i>R</i>-factors based on <i>F</i>^2^ are statistically about twice as large
as those based on <i>F</i>, and <i>R</i>- factors based on ALL data will be
even larger.
;
_reflns_number_total     3204
_reflns_number_gt     2950
_reflns_threshold_expression     I>2\s(I)
_refine_ls_structure_factor_coef     Fsqd
_refine_ls_matrix_type     full
_refine_ls_R_factor_all     0.0319
_refine_ls_R_factor_gt     0.0275
_refine_ls_wR_factor_gt     0.0635
_refine_ls_wR_factor_ref     0.0665
_refine_ls_goodness_of_fit_ref     1.034
_refine_ls_restrained_S_all     1.034
_refine_ls_number_reflns     3204
_refine_ls_number_parameters     193
_refine_ls_number_restraints     1
_refine_ls_hydrogen_treatment     mixed
_refine_ls_weighting_scheme     calc
_refine_ls_weighting_details
         'calc w=1/[\s^2^(Fo^2^)+(0.0298P)^2^+0.4614P] where P=(Fo^2^+2Fc^2^)/3'
_atom_sites_solution_hydrogens     geom
_atom_sites_solution_primary     direct
_atom_sites_solution_secondary     difmap
_refine_ls_shift/su_max     0.001
_refine_ls_shift/su_mean     0.000
_refine_diff_density_max     0.403
_refine_diff_density_min     -0.410
_refine_ls_extinction_method     none
_refine_ls_extinction_coef     ?
_refine_ls_abs_structure_details     'Flack (1983), 1631 Friedel pairs'
_refine_ls_abs_structure_Flack     -0.06(3)
loop_
    _atom_type_symbol
    _atom_type_description
    _atom_type_scat_dispersion_real
    _atom_type_scat_dispersion_imag
    _atom_type_scat_source
    'C' 'C' 0.0033 0.0016
                         'International Tables Vol C Tables 4.2.6.8 and 6.1.1.4'
    'H' 'H' 0.0000 0.0000
                         'International Tables Vol C Tables 4.2.6.8 and 6.1.1.4'
    'S' 'S' 0.1246 0.1234
                         'International Tables Vol C Tables 4.2.6.8 and 6.1.1.4'
    'O' 'O' 0.0106 0.0060
                         'International Tables Vol C Tables 4.2.6.8 and 6.1.1.4'
    'Sn' 'Sn' -0.6537 1.4246
                         'International Tables Vol C Tables 4.2.6.8 and 6.1.1.4'
_computing_data_collection     'SMART (Siemens, 1996)'
_computing_cell_refinement     'SAINT (Siemens, 1996)'
_computing_data_reduction     'SAINT (Siemens, 1996)'
_computing_structure_solution     'SHELXS97 (Sheldrick, 2008)'
_computing_structure_refinement     'SHELXL97 (Sheldrick, 2008)'
_computing_molecular_graphics     'SHELXTL (Sheldrick, 2008)'
_computing_publication_material     'SHELXTL (Sheldrick, 2008)'
loop_
    _atom_site_type_symbol
    _atom_site_label
    _atom_site_fract_x
    _atom_site_fract_y
    _atom_site_fract_z
    _atom_site_U_iso_or_equiv
    _atom_site_adp_type
    _atom_site_calc_flag
    _atom_site_refinement_flags
    _atom_site_occupancy
    _atom_site_disorder_assembly
    _atom_site_disorder_group
    Sn Sn1 0.40954(6) 0.66275(4) 0.52089(3) 0.05596(13) Uani d . 1 . .
    Sn Sn2 0.29616(5) -0.21300(4) 0.94966(3) 0.04704(11) Uani d . 1 . .
    O O1 0.2935(8) 0.5249(5) 0.6105(4) 0.0697(13) Uani d . 1 . .
    O O2 0.4490(8) 0.3555(5) 0.5684(4) 0.0712(13) Uani d . 1 . .
    O O3 0.2928(6) -0.0330(4) 0.8646(3) 0.0549(11) Uani d . 1 . .
    O O4 0.0302(6) 0.0281(5) 0.9120(3) 0.0620(12) Uani d . 1 . .
    O O5 0.3171(8) -0.4236(5) 1.0422(5) 0.0697(14) Uani d . 1 . .
    S S1 0.3024(2) 0.17295(16) 0.71215(11) 0.0493(3) Uani d . 1 . .
    C C1 0.3378(10) 0.4063(7) 0.6153(5) 0.0571(16) Uani d . 1 . .
    C C2 0.2486(8) 0.3306(5) 0.6871(4) 0.0463(14) Uani d . 1 . .
    C C3 0.1297(10) 0.3741(7) 0.7489(6) 0.0668(19) Uani d . 1 . .
    H H3 0.0850 0.4575 0.7468 0.080 Uiso calc R 1 . .
    C C4 0.0833(9) 0.2787(8) 0.8154(5) 0.0638(16) Uani d . 1 . .
    H H4 0.0038 0.2919 0.8618 0.077 Uiso calc R 1 . .
    C C5 0.1680(8) 0.1643(7) 0.8045(4) 0.0463(12) Uani d . 1 . .
    C C6 0.1558(8) 0.0462(6) 0.8644(4) 0.0476(14) Uani d . 1 . .
    C C7 0.2903(11) 0.5827(9) 0.3703(5) 0.079(2) Uani d . 1 . .
    H H7A 0.3624 0.5094 0.3586 0.118 Uiso calc R 1 . .
    H H7B 0.2918 0.6451 0.3159 0.118 Uiso calc R 1 . .
    H H7C 0.1627 0.5574 0.3681 0.118 Uiso calc R 1 . .
    C C8 0.2492(14) 0.8103(8) 0.5708(8) 0.097(3) Uani d . 1 . .
    H H8A 0.1767 0.7757 0.6181 0.145 Uiso calc R 1 . .
    H H8B 0.1657 0.8470 0.5099 0.145 Uiso calc R 1 . .
    H H8C 0.3324 0.8752 0.6072 0.145 Uiso calc R 1 . .
    C C9 0.6959(10) 0.6383(9) 0.5970(6) 0.080(2) Uani d . 1 . .
    H H9A 0.7046 0.5871 0.6597 0.119 Uiso calc R 1 . .
    H H9B 0.7523 0.7202 0.6166 0.119 Uiso calc R 1 . .
    H H9C 0.7610 0.5964 0.5495 0.119 Uiso calc R 1 . .
    C C10 0.0317(9) -0.2808(8) 0.8666(6) 0.0686(19) Uani d . 1 . .
    H H10A -0.0630 -0.2177 0.8689 0.103 Uiso calc R 1 . .
    H H10B 0.0016 -0.3582 0.8991 0.103 Uiso calc R 1 . .
    H H10C 0.0361 -0.2974 0.7940 0.103 Uiso calc R 1 . .
    C C11 0.5359(11) -0.2714(8) 0.8945(7) 0.084(3) Uani d . 1 . .
    H H11A 0.4987 -0.3313 0.8374 0.125 Uiso calc R 1 . .
    H H11B 0.6248 -0.3110 0.9516 0.125 Uiso calc R 1 . .
    H H11C 0.5931 -0.1982 0.8696 0.125 Uiso calc R 1 . .
    C C12 0.3463(10) -0.1258(7) 1.1007(5) 0.0656(19) Uani d . 1 . .
    H H12A 0.2520 -0.0619 1.1015 0.098 Uiso calc R 1 . .
    H H12B 0.4686 -0.0867 1.1156 0.098 Uiso calc R 1 . .
    H H12C 0.3411 -0.1892 1.1538 0.098 Uiso calc R 1 . .
    H H1 0.405(12) -0.434(8) 1.097(6) 0.079 Uiso d . 1 . .
    H H2 0.233(11) -0.442(8) 1.076(6) 0.079 Uiso d . 1 . .
loop_
    _atom_site_aniso_label
    _atom_site_aniso_U_11
    _atom_site_aniso_U_22
    _atom_site_aniso_U_33
    _atom_site_aniso_U_12
    _atom_site_aniso_U_13
    _atom_site_aniso_U_23
    Sn1 0.0634(3) 0.0477(2) 0.0566(2) 0.0046(2) 0.0130(2) 0.0066(2)
    Sn2 0.03417(18) 0.0448(2) 0.0646(2) 0.00064(19) 0.01612(16) 0.0085(2)
    O1 0.092(4) 0.042(3) 0.081(3) 0.010(3) 0.033(3) 0.019(2)
    O2 0.099(4) 0.052(3) 0.073(3) 0.003(3) 0.041(3) 0.002(2)
    O3 0.051(2) 0.050(2) 0.070(3) 0.013(2) 0.026(2) 0.018(2)
    O4 0.051(3) 0.066(3) 0.075(3) 0.009(2) 0.028(2) 0.014(2)
    O5 0.057(3) 0.059(3) 0.099(4) -0.003(2) 0.029(3) 0.023(3)
    S1 0.0592(9) 0.0388(8) 0.0543(7) 0.0041(7) 0.0223(7) 0.0034(7)
    C1 0.065(4) 0.054(4) 0.050(3) 0.002(3) 0.008(3) 0.007(3)
    C2 0.049(3) 0.041(3) 0.047(3) 0.005(2) 0.007(3) 0.006(2)
    C3 0.069(5) 0.047(4) 0.087(5) 0.019(3) 0.022(4) 0.016(3)
    C4 0.066(4) 0.055(4) 0.078(4) 0.016(4) 0.034(3) 0.008(4)
    C5 0.042(3) 0.049(3) 0.049(3) 0.007(3) 0.011(2) 0.002(3)
    C6 0.040(3) 0.051(4) 0.053(3) 0.004(3) 0.015(3) 0.003(3)
    C7 0.067(5) 0.098(7) 0.064(4) -0.020(4) 0.000(4) 0.004(4)
    C8 0.125(8) 0.051(5) 0.135(8) 0.011(5) 0.073(7) 0.012(5)
    C9 0.070(5) 0.086(6) 0.073(4) -0.002(4) -0.003(4) -0.002(4)
    C10 0.047(4) 0.075(5) 0.080(4) -0.008(3) 0.004(3) -0.004(4)
    C11 0.071(5) 0.064(5) 0.133(7) 0.024(4) 0.059(5) 0.025(5)
    C12 0.060(4) 0.059(4) 0.071(4) -0.005(3) -0.001(3) 0.011(3)
_geom_special_details
;
All e.s.d.'s (except the e.s.d. in the dihedral angle between two l.s. planes)
are estimated using the full covariance matrix. The cell e.s.d.'s are taken
into account individually in the estimation of e.s.d.'s in distances, angles
and torsion angles; correlations between e.s.d.'s in cell parameters are only
used when they are defined by crystal symmetry. An approximate (isotropic)
treatment of cell e.s.d.'s is used for estimating e.s.d.'s involving l.s.
planes.
;
loop_
    _geom_bond_atom_site_label_1
    _geom_bond_atom_site_label_2
    _geom_bond_site_symmetry_2
    _geom_bond_distance
    _geom_bond_publ_flag
    Sn1 C9 . 2.114(7) Y
    Sn1 C7 . 2.117(7) Y
    Sn1 C8 . 2.120(8) Y
    Sn1 O1 . 2.135(5) Y
    Sn1 O2 2_656 2.641(5) Y
    Sn2 C10 . 2.108(7) Y
    Sn2 C12 . 2.108(7) Y
    Sn2 C11 . 2.114(7) Y
    Sn2 O3 . 2.178(4) Y
    Sn2 O5 . 2.495(5) Y
    O1 C1 . 1.282(9) ?
    O2 C1 . 1.233(8) ?
    O3 C6 . 1.296(7) ?
    O4 C6 . 1.223(6) ?
    O5 H1 . 0.85(8) ?
    O5 H2 . 0.85(7) ?
    S1 C5 . 1.702(5) ?
    S1 C2 . 1.711(6) ?
    C1 C2 . 1.474(9) ?
    C2 C3 . 1.376(8) ?
    C3 C4 . 1.405(10) ?
    C3 H3 . 0.9300 ?
    C4 C5 . 1.368(10) ?
    C4 H4 . 0.9300 ?
    C5 C6 . 1.470(9) ?
    C7 H7A . 0.9600 ?
    C7 H7B . 0.9600 ?
    C7 H7C . 0.9600 ?
    C8 H8A . 0.9600 ?
    C8 H8B . 0.9600 ?
    C8 H8C . 0.9600 ?
    C9 H9A . 0.9600 ?
    C9 H9B . 0.9600 ?
    C9 H9C . 0.9600 ?
    C10 H10A . 0.9600 ?
    C10 H10B . 0.9600 ?
    C10 H10C . 0.9600 ?
    C11 H11A . 0.9600 ?
    C11 H11B . 0.9600 ?
    C11 H11C . 0.9600 ?
    C12 H12A . 0.9600 ?
    C12 H12B . 0.9600 ?
    C12 H12C . 0.9600 ?
loop_
    _geom_angle_atom_site_label_1
    _geom_angle_atom_site_label_2
    _geom_angle_atom_site_label_3
    _geom_angle_site_symmetry_1
    _geom_angle_site_symmetry_3
    _geom_angle
    _geom_angle_publ_flag
    C9 Sn1 C7 . . 122.7(3) ?
    C9 Sn1 C8 . . 120.0(4) ?
    C7 Sn1 C8 . . 115.2(4) ?
    C9 Sn1 O1 . . 97.7(3) ?
    C7 Sn1 O1 . . 95.6(3) ?
    C8 Sn1 O1 . . 91.0(2) ?
    C9 Sn1 O2 . 2_656 81.7(3) ?
    C7 Sn1 O2 . 2_656 91.3(2) ?
    C8 Sn1 O2 . 2_656 82.5(3) ?
    O1 Sn1 O2 . 2_656 172.06(17) ?
    C10 Sn2 C12 . . 124.6(3) ?
    C10 Sn2 C11 . . 117.4(4) ?
    C12 Sn2 C11 . . 116.7(3) ?
    C10 Sn2 O3 . . 97.4(3) ?
    C12 Sn2 O3 . . 94.1(2) ?
    C11 Sn2 O3 . . 89.9(2) ?
    C10 Sn2 O5 . . 84.1(3) ?
    C12 Sn2 O5 . . 87.8(2) ?
    C11 Sn2 O5 . . 86.4(2) ?
    O3 Sn2 O5 . . 176.36(17) ?
    C1 O1 Sn1 . . 123.8(4) ?
    C6 O3 Sn2 . . 118.5(4) ?
    Sn2 O5 H1 . . 118(6) ?
    Sn2 O5 H2 . . 118(6) ?
    H1 O5 H2 . . 92(7) ?
    C5 S1 C2 . . 92.3(3) ?
    O2 C1 O1 . . 125.4(6) ?
    O2 C1 C2 . . 120.3(6) ?
    O1 C1 C2 . . 114.2(6) ?
    C3 C2 C1 . . 127.4(6) ?
    C3 C2 S1 . . 110.9(4) ?
    C1 C2 S1 . . 121.5(5) ?
    C2 C3 C4 . . 112.6(6) ?
    C2 C3 H3 . . 123.7 ?
    C4 C3 H3 . . 123.7 ?
    C5 C4 C3 . . 112.7(6) ?
    C5 C4 H4 . . 123.7 ?
    C3 C4 H4 . . 123.7 ?
    C4 C5 C6 . . 126.9(5) ?
    C4 C5 S1 . . 111.5(5) ?
    C6 C5 S1 . . 121.5(5) ?
    O4 C6 O3 . . 124.0(6) ?
    O4 C6 C5 . . 122.2(6) ?
    O3 C6 C5 . . 113.8(5) ?
    Sn1 C7 H7A . . 109.5 ?
    Sn1 C7 H7B . . 109.5 ?
    H7A C7 H7B . . 109.5 ?
    Sn1 C7 H7C . . 109.5 ?
    H7A C7 H7C . . 109.5 ?
    H7B C7 H7C . . 109.5 ?
    Sn1 C8 H8A . . 109.5 ?
    Sn1 C8 H8B . . 109.5 ?
    H8A C8 H8B . . 109.5 ?
    Sn1 C8 H8C . . 109.5 ?
    H8A C8 H8C . . 109.5 ?
    H8B C8 H8C . . 109.5 ?
    Sn1 C9 H9A . . 109.5 ?
    Sn1 C9 H9B . . 109.5 ?
    H9A C9 H9B . . 109.5 ?
    Sn1 C9 H9C . . 109.5 ?
    H9A C9 H9C . . 109.5 ?
    H9B C9 H9C . . 109.5 ?
    Sn2 C10 H10A . . 109.5 ?
    Sn2 C10 H10B . . 109.5 ?
    H10A C10 H10B . . 109.5 ?
    Sn2 C10 H10C . . 109.5 ?
    H10A C10 H10C . . 109.5 ?
    H10B C10 H10C . . 109.5 ?
    Sn2 C11 H11A . . 109.5 ?
    Sn2 C11 H11B . . 109.5 ?
    H11A C11 H11B . . 109.5 ?
    Sn2 C11 H11C . . 109.5 ?
    H11A C11 H11C . . 109.5 ?
    H11B C11 H11C . . 109.5 ?
    Sn2 C12 H12A . . 109.5 ?
    Sn2 C12 H12B . . 109.5 ?
    H12A C12 H12B . . 109.5 ?
    Sn2 C12 H12C . . 109.5 ?
    H12A C12 H12C . . 109.5 ?
    H12B C12 H12C . . 109.5 ?
loop_
    _geom_hbond_atom_site_label_D
    _geom_hbond_atom_site_label_H
    _geom_hbond_atom_site_label_A
    _geom_hbond_site_symmetry_A
    _geom_hbond_distance_DH
    _geom_hbond_distance_HA
    _geom_hbond_distance_DA
    _geom_hbond_angle_DHA
    O5 H1 O3 2_647 0.85(8) 2.38(8) 3.050(7) 136(7)
    O5 H2 O4 2_547 0.85(7) 1.98(8) 2.765(6) 153(7)
data_global
_journal_date_recd_electronic     2008-12-05
_journal_date_accepted     2008-12-22
_journal_name_full     'Acta Crystallographica, Section E'
_journal_year     2009
_journal_volume     65
_journal_issue      2
_journal_page_first     m137
_journal_page_last     m137
_journal_paper_category     QM
_journal_coeditor_code     CV2496
_publ_contact_author_name     'Sheng-Xiang Yang'
_publ_contact_author_address
;
Huai Nan Union University, Huainan,
Anhui, China, 232038
;
_publ_contact_author_email     yang_shengxiang@126.com
_publ_contact_author_fax     '86 554 6862650'
_publ_contact_author_phone     '86 554 6862650'
_publ_section_title
;\
<i>catena</i>-Poly[[aquatrimethyltin(IV)]-{[trimethyltin(IV)]-\m~3~-thiophene-\
2,5-dicarboxylato}]
;
loop_
    _publ_author_name
    _publ_author_address
    'Sheng-Xiang Yang'
;
Huai Nan Union University, Huainan,
Anhui 232038
People's Republic of China
;
    'Yue-Zhong Li'
;
Huai Nan Union University, Huainan,
Anhui 232038
People's Republic of China
;
    'Kun Jiang'
;
Huai Nan Union University, Huainan,
Anhui 232038
People's Republic of China
;
