# Supplementary material for: catena-Poly[[aqua­trimethyl­tin(IV)]-{[trimethyl­tin(IV)]-μ3-thio­phene-2,5-dicarboxyl­ato}]
Source: Acta Crystallogr Sect E Struct Rep Online. 2009 Jan 8;65(Pt 2):m137. doi: 10.1107/S1600536808043614 (PMC2968262; doi:10.1107/S1600536808043614)
Supplement: Supplementary file 2 [file e-65-0m137-Isup2.hkl]

# 
# h,k,l, Fc-squared, Fo-squared, sigma(Fo-squared) and status flag 
# 
data_I
_shelx_title ' 080404b in P2(1)' 
_shelx_refln_list_code          4 
_shelx_F_calc_maximum      178.87 
_exptl_crystal_F_000       500.00 
_reflns_d_resolution_high  0.8406 
 
loop_ 
 _symmetry_equiv_pos_as_xyz 
 'x, y, z' 
 '-x, y+1/2, -z' 
 
_cell_length_a     7.2761 
_cell_length_b    10.4671 
_cell_length_c    12.8940 
_cell_angle_alpha  90.000 
_cell_angle_beta  102.768 
_cell_angle_gamma  90.000 
 
_shelx_F_squared_multiplier     1.000 
 
loop_ 
 _refln_index_h 
 _refln_index_k 
 _refln_index_l 
 _refln_F_squared_calc 
 _refln_F_squared_meas 
 _refln_F_squared_sigma 
 _refln_observed_status 
   1 -12   0       91.91       44.51     16.90 o 
   2 -12   0      140.07      125.61     22.23 o 
   1 -11   0      247.74      225.82     23.75 o 
   2 -11   0       67.67       35.58     14.59 o 
   3 -11   0      630.51      612.15     41.05 o 
   0 -10   0     1684.42     1566.86     61.27 o 
   1 -10   0      499.60      473.87     30.41 o 
   2 -10   0      478.02      421.51     31.27 o 
   3 -10   0      326.87      271.15     26.29 o 
   4 -10   0      139.73      107.82     21.63 o 
   5 -10   0      365.57      340.30     34.60 o 
   1  -9   0      813.83      740.34     36.85 o 
   2  -9   0     1396.64     1245.62     53.99 o 
   3  -9   0      117.38      120.52     19.36 o 
   4  -9   0       55.26       47.55     16.54 o 
   5  -9   0       75.52       45.60     18.98 o 
   0  -8   0     6512.68     6375.73    183.53 o 
   1  -8   0     1060.29     1107.20     46.17 o 
   2  -8   0      600.49      496.45     29.54 o 
   3  -8   0      949.54      857.23     43.00 o 
   4  -8   0       53.83       39.23     15.57 o 
   5  -8   0       78.30       43.57     17.82 o 
   6  -8   0       18.70       -7.36     15.70 o 
   1  -7   0     2466.81     2423.41     79.99 o 
   2  -7   0     2322.34     2172.51     76.57 o 
   3  -7   0      602.78      592.58     33.41 o 
   4  -7   0      312.46      289.18     25.91 o 
   5  -7   0      114.30       77.55     19.58 o 
   6  -7   0      304.31      259.64     32.65 o 
   0  -6   0     5065.30     5165.89    147.49 o 
   1  -6   0     1955.31     1970.90     65.23 o 
   2  -6   0     2179.42     2037.05     70.43 o 
   3  -6   0     1004.36     1061.03     28.10 o 
   4  -6   0      360.95      310.52     25.99 o 
   5  -6   0     1097.88     1013.00     52.12 o 
   6  -6   0      240.68      228.07     30.03 o 
   7  -6   0      289.96      295.35     32.25 o 
   1  -5   0     4670.94     4798.48    135.95 o 
   2  -5   0      623.34      617.85     17.78 o 
   3  -5   0     7313.51     7008.73    137.70 o 
   4  -5   0     4935.54     4609.80     94.76 o 
   5  -5   0       30.52       20.50     13.59 o 
   6  -5   0     1538.01     1495.43     67.69 o 
   7  -5   0      415.32      458.90     37.04 o 
   0  -4   0      216.69      214.50     13.08 o 
   1  -4   0     3458.53     3547.61    101.59 o 
   2  -4   0     4347.19     4208.85     83.07 o 
   3  -4   0      983.96     1014.81     25.67 o 
   4  -4   0     2238.85     2192.20     49.47 o 
   5  -4   0     3131.95     3180.93    108.90 o 
   6  -4   0      334.77      347.10     30.06 o 
   7  -4   0       97.20      132.14     23.99 o 
   1  -3   0     2303.37     2338.97     47.53 o 
   2  -3   0      123.42      136.80     31.76 o 
   3  -3   0    10393.51    10067.04    189.77 o 
   4  -3   0     5707.91     5518.16    110.11 o 
   5  -3   0      240.25      187.51     13.12 o 
   6  -3   0     1322.55     1331.40     58.78 o 
   7  -3   0      530.50      469.73     34.47 o 
   8  -3   0      135.22      138.47     24.13 o 
   0  -2   0    19012.60    18980.04    500.19 o 
   1  -2   0     4794.94     4937.21     92.84 o 
   2  -2   0     1836.50     1883.39     67.31 o 
   3  -2   0     1170.61     1127.40     37.11 o 
   4  -2   0      909.64      925.15     30.92 o 
   5  -2   0     2051.56     2063.90     49.96 o 
   6  -2   0      257.91      269.31     25.59 o 
   7  -2   0      554.42      551.15     36.93 o 
   8  -2   0      173.89      139.64     24.18 o 
   1  -1   0     8156.70     7999.13    182.55 o 
   2  -1   0    12324.45    11754.21    218.22 o 
   3  -1   0     2130.43     2183.88     47.77 o 
   4  -1   0     1480.33     1526.76     37.89 o 
   6  -1   0      474.18      444.00     42.79 o 
   7  -1   0      158.93      147.30     22.12 o 
   8  -1   0      465.26      470.08     35.01 o 
   1   0   0    13772.76    12762.23    235.33 o 
   2   0   0     7807.11     8134.04    152.34 o 
   3   0   0    11283.81    11334.81    212.59 o 
   4   0   0       35.11       66.08     36.22 o 
   5   0   0     1230.92     1195.25     33.21 o 
   6   0   0       38.00       40.13      9.31 o 
   7   0   0     1864.81     1806.87     71.83 o 
   8   0   0      402.38      418.04     33.63 o 
   1   1   0     8143.63     7816.03    363.43 o 
   2   1   0    12166.30    12321.14    287.41 o 
   3   1   0     2064.02     2116.15     45.05 o 
   4   1   0     1457.77     1493.98     36.12 o 
   5   1   0      191.50      144.19     11.48 o 
   6   1   0      484.63      475.70     20.73 o 
   7   1   0      162.84      167.28     16.20 o 
   8   1   0      483.34      485.14     35.96 o 
   1   2   0     4855.61     5065.68    142.45 o 
   2   2   0     1879.41     1943.45     98.15 o 
   3   2   0     1092.35     1058.24     25.67 o 
   4   2   0      893.18      960.85     26.06 o 
   5   2   0     2047.18     2094.08     49.61 o 
   6   2   0      281.89      280.99     33.94 o 
   7   2   0      527.34      503.86     36.63 o 
   8   2   0      160.44      185.48     26.64 o 
   1   3   0     2479.67     2526.11     51.74 o 
   2   3   0       93.30       86.27      7.36 o 
   3   3   0    10611.23    11695.18    218.76 o 
   4   3   0     5851.25     6188.17    121.70 o 
   5   3   0      230.97      188.30     23.75 o 
   6   3   0     1372.97     1401.81     39.59 o 
   7   3   0      535.11      510.79     40.87 o 
   1   4   0     3384.76     3518.99     77.98 o 
   2   4   0     4500.10     4531.12    273.57 o 
   3   4   0      965.08     1027.24     35.39 o 
   4   4   0     2195.60     2358.17     52.97 o 
   5   4   0     3143.47     3479.45     76.01 o 
   6   4   0      331.35      321.77     18.52 o 
   7   4   0       95.60       57.54     17.30 o 
   1   5   0     4464.16     4869.50    186.75 o 
   2   5   0      556.99      605.01     42.78 o 
   3   5   0     7245.17     7654.00    327.56 o 
   4   5   0     4889.56     5438.18    109.97 o 
   5   5   0       33.81       28.88      8.90 o 
   6   5   0     1511.02     1659.44     45.91 o 
   7   5   0      423.39      465.99     33.85 o 
   1   6   0     1971.26     2061.08    103.05 o 
   2   6   0     2271.59     2245.81    137.05 o 
   3   6   0     1012.85     1054.50     67.72 o 
   4   6   0      380.58      410.28     19.82 o 
   5   6   0     1114.27     1264.36     36.55 o 
   6   6   0      221.90      203.18     24.78 o 
   7   6   0      301.15      298.20     29.19 o 
   1   7   0     2459.05     2565.88    103.51 o 
   2   7   0     2361.26     2449.11    120.97 o 
   3   7   0      600.52      633.65     29.11 o 
   4   7   0      275.60      301.09     19.33 o 
   5   7   0      111.68      122.45     13.13 o 
   6   7   0      308.23      347.13     29.73 o 
   1   8   0     1076.73     1144.11     31.81 o 
   2   8   0      628.73      693.82     32.38 o 
   3   8   0      959.19      976.15     39.75 o 
   4   8   0       52.14       79.74     13.62 o 
   5   8   0       81.15       68.56     18.68 o 
   6   8   0       19.18        4.09     15.70 o 
   1   9   0      821.57      915.36     41.37 o 
   2   9   0     1362.23     1403.29     54.26 o 
   3   9   0      126.94      150.14     17.00 o 
   5   9   0       78.04       70.54     20.47 o 
   1  10   0      500.25      583.05     34.87 o 
   2  10   0      460.77      486.44     30.65 o 
   3  10   0      328.27      361.10     25.75 o 
   4  10   0      150.44      179.14     27.37 o 
   5  10   0      347.43      376.23     35.17 o 
   1  11   0      262.49      291.43     25.83 o 
   2  11   0       73.60       94.01     19.33 o 
   0  12   0        9.31       11.16     14.13 o 
   1  12   0       92.31       69.91     19.20 o 
  -2 -12   1       75.04       36.17     15.35 o 
  -1 -12   1      211.10      140.53     21.39 o 
   1 -12   1      192.12      171.83     24.48 o 
   2 -12   1       34.41       17.30     15.43 o 
  -4 -11   1      136.40      115.51     23.85 o 
  -3 -11   1      214.00      175.78     25.37 o 
  -2 -11   1      918.38      938.94     47.79 o 
  -1 -11   1      439.28      408.10     29.78 o 
   0 -11   1       75.26       75.38     16.03 o 
   1 -11   1      572.90      515.60     33.58 o 
   2 -11   1      118.03      105.71     19.93 o 
   3 -11   1       55.87       39.21     16.57 o 
  -5 -10   1      333.10      326.57     33.87 o 
  -4 -10   1       57.60       24.13     15.49 o 
  -3 -10   1      419.85      398.19     31.27 o 
  -2 -10   1      399.78      356.03     27.35 o 
  -1 -10   1      398.54      361.34     26.13 o 
   0 -10   1      869.14      852.38     29.19 o 
   1 -10   1      648.26      621.25     36.01 o 
   2 -10   1      916.65      855.57     44.73 o 
   3 -10   1      183.01      175.24     24.21 o 
   4 -10   1      192.87      190.81     27.43 o 
  -5  -9   1        2.91        1.33     14.00 o 
  -4  -9   1     1218.87     1226.69     59.49 o 
  -3  -9   1     1110.16      945.55     46.87 o 
  -2  -9   1       77.98       79.85     14.87 o 
  -1  -9   1      480.22      445.28     27.10 o 
   0  -9   1       13.63       -1.98      8.62 o 
   1  -9   1      426.88      411.22     27.70 o 
   2  -9   1      280.48      257.50     23.10 o 
   3  -9   1     1288.70     1095.56     52.34 o 
   4  -9   1      820.71      806.76     46.52 o 
   5  -9   1       16.21       14.03     15.89 o 
  -6  -8   1      414.90      370.57     35.88 o 
  -5  -8   1      917.30      759.99     47.11 o 
  -4  -8   1      162.72      117.08     20.09 o 
  -3  -8   1      281.44      274.21     23.83 o 
  -2  -8   1      417.18      360.64     24.29 o 
  -1  -8   1       50.67       43.62     11.72 o 
   0  -8   1       16.89       13.33      5.98 o 
   1  -8   1     2265.86     2155.10     75.25 o 
   2  -8   1     1765.01     1670.13     64.12 o 
   3  -8   1       43.37       28.27     12.75 o 
   4  -8   1      884.87      840.11     46.60 o 
   5  -8   1      954.89      806.38     48.66 o 
   6  -8   1       19.22       22.23     18.49 o 
  -7  -7   1      288.03      244.21     34.58 o 
  -6  -7   1      669.19      607.01     43.62 o 
  -5  -7   1       56.93       49.98     17.41 o 
  -4  -7   1     1602.22     1450.94     62.71 o 
  -3  -7   1     2079.77     1889.18     71.21 o 
  -2  -7   1      804.98      788.07     36.07 o 
  -1  -7   1      617.84      562.28     27.78 o 
   0  -7   1      294.31      270.94     12.98 o 
   1  -7   1      919.05      831.37     37.53 o 
   2  -7   1      562.94      520.36     29.19 o 
   3  -7   1     2983.45     2973.16     91.21 o 
   4  -7   1     1453.00     1378.35     60.73 o 
   5  -7   1       54.43       31.57     16.27 o 
   6  -7   1      438.95      454.32     37.75 o 
  -7  -6   1      406.70      395.02     36.80 o 
  -6  -6   1      496.07      431.39     35.90 o 
  -5  -6   1     1641.63     1495.08     66.88 o 
  -4  -6   1      191.15      171.37     21.72 o 
  -3  -6   1     1430.41     1352.54     55.05 o 
  -2  -6   1     1041.97     1031.36     40.89 o 
  -1  -6   1     1324.47     1262.57     46.27 o 
   0  -6   1     6704.88     6749.87    133.50 o 
   1  -6   1     5414.18     5441.69    157.91 o 
   2  -6   1     2870.83     2871.14     61.00 o 
   3  -6   1      489.56      477.15     17.58 o 
   4  -6   1      762.27      706.33     39.26 o 
   5  -6   1      979.71      930.71     49.47 o 
   6  -6   1      111.61      103.16     23.31 o 
   7  -6   1      306.12      333.34     33.39 o 
  -7  -5   1      196.22      209.41     29.51 o 
  -6  -5   1      278.74      271.01     28.32 o 
  -5  -5   1      118.81      117.05     20.47 o 
  -4  -5   1      665.83      589.54     35.09 o 
  -3  -5   1      906.32      838.67     22.43 o 
  -2  -5   1    10622.84    10487.84    286.04 o 
  -1  -5   1     4302.37     4265.74    123.17 o 
   0  -5   1     1338.41     1453.83     34.02 o 
   1  -5   1     6873.83     6676.75    187.83 o 
   2  -5   1     1167.03     1120.09     28.07 o 
   3  -5   1      919.50      926.80     25.50 o 
   4  -5   1      661.11      619.25     20.94 o 
   5  -5   1      740.33      657.43     39.26 o 
   6  -5   1      873.02      873.42     49.09 o 
   7  -5   1      109.41      125.45     24.23 o 
  -8  -4   1      252.88      273.61     29.68 o 
  -7  -4   1      839.80      843.31     48.63 o 
  -6  -4   1       49.52       34.25     15.60 o 
  -5  -4   1      257.40      285.53     25.37 o 
  -4  -4   1      544.17      500.27     20.10 o 
  -3  -4   1     4496.59     4386.93     87.31 o 
  -2  -4   1      851.15      845.07     34.85 o 
  -1  -4   1     5553.40     5761.98    158.91 o 
   0  -4   1    22360.74    23697.33    442.47 o 
   1  -4   1     4239.49     4325.47     84.10 o 
   2  -4   1      108.99      105.38      7.01 o 
   3  -4   1     1669.18     1620.18     44.73 o 
   4  -4   1      511.57      510.82     18.43 o 
   5  -4   1       22.84       40.97     13.73 o 
   6  -4   1      206.82      180.82     24.56 o 
   7  -4   1      794.85      818.83     47.66 o 
  -8  -3   1      215.52      276.27     32.55 o 
  -7  -3   1      156.14      156.80     25.02 o 
  -6  -3   1      205.50      164.95     22.99 o 
  -5  -3   1       56.32       49.50     13.92 o 
  -4  -3   1     1261.62     1235.40     30.62 o 
  -3  -3   1     3236.95     3207.49     83.78 o 
  -2  -3   1    16178.67    15521.99    288.71 o 
  -1  -3   1     4245.47     4356.61    121.36 o 
   0  -3   1     2235.46     2327.32     67.76 o 
   1  -3   1     6299.14     6415.77    120.81 o 
   2  -3   1     2423.74     2413.73     49.90 o 
   3  -3   1     1593.17     1543.81     55.53 o 
   4  -3   1     1209.30     1097.67     29.93 o 
   5  -3   1      727.74      677.99     66.80 o 
   6  -3   1      787.63      810.90     42.94 o 
   7  -3   1      105.19      114.48     22.18 o 
   8  -3   1      533.89      528.11     38.45 o 
  -8  -2   1      247.16      234.32     29.49 o 
  -7  -2   1      594.86      564.47     37.28 o 
  -6  -2   1      658.47      604.54     36.15 o 
  -5  -2   1     2964.25     2915.88     65.15 o 
  -4  -2   1      797.95      758.02     22.64 o 
  -3  -2   1     4575.28     4617.06    184.76 o 
  -2  -2   1     2275.84     2265.95    103.99 o 
  -1  -2   1     8215.46     8540.93    226.88 o 
   0  -2   1     9566.08    10040.33    151.96 o 
   1  -2   1     4908.01     4986.36     93.20 o 
   2  -2   1     4365.39     4364.70     84.80 o 
   3  -2   1     1206.75     1188.74     39.46 o 
   4  -2   1     1829.49     1717.24     47.41 o 
   5  -2   1     1921.42     1937.14     48.17 o 
   6  -2   1      497.28      473.03     31.33 o 
   7  -2   1      442.15      422.43     32.30 o 
   8  -2   1       86.71       74.87     20.25 o 
  -8  -1   1       61.60       78.85     20.93 o 
  -7  -1   1      852.70      823.27     44.41 o 
  -6  -1   1     1812.88     1844.18     71.19 o 
  -5  -1   1       30.70        5.11      6.87 o 
  -4  -1   1     9865.16    10014.51    191.26 o 
  -3  -1   1     8516.31     8266.00    157.31 o 
  -2  -1   1     4832.29     4830.27     92.77 o 
  -1  -1   1     7367.27     6740.95    190.84 o 
   0  -1   1      291.13      293.02      7.21 o 
   1  -1   1     7696.75     7940.39    147.30 o 
   2  -1   1     1119.17     1170.20     27.11 o 
   3  -1   1    10495.05    10530.28    199.27 o 
   4  -1   1     5611.40     5640.24    238.99 o 
   5  -1   1      219.43      197.19     13.52 o 
   6  -1   1     1113.69     1150.12     35.57 o 
   7  -1   1      278.68      270.20     26.02 o 
   8  -1   1      196.14      208.46     26.97 o 
  -8   0   1      562.85      550.15     37.85 o 
  -7   0   1       38.52       59.49     16.84 o 
  -6   0   1     2704.71     2664.44     62.27 o 
  -5   0   1     6025.03     5905.61    118.56 o 
  -4   0   1      451.46      428.67     15.84 o 
  -3   0   1     3476.48     3515.73     70.40 o 
  -2   0   1     3743.86     3746.46     72.16 o 
  -1   0   1      377.64      421.02     15.11 o 
   0   0   1       35.53       31.82      2.90 o 
   1   0   1    31994.81    25595.29   1493.26 o 
   2   0   1     4109.04     3907.76     85.91 o 
   3   0   1     1254.75     1205.78     29.96 o 
   4   0   1     4964.86     4897.96     99.43 o 
   5   0   1     3790.18     3950.70     84.42 o 
   6   0   1      273.72      268.43     16.25 o 
   7   0   1      292.38      273.26     25.21 o 
   8   0   1        0.91       -7.72     14.49 o 
  -8   1   1       59.09       78.71     19.98 o 
  -7   1   1      892.66      843.23     44.60 o 
  -6   1   1     1788.77     1851.27     47.18 o 
  -5   1   1       28.32        6.54      6.23 o 
  -4   1   1     9943.88    10118.15    191.49 o 
  -3   1   1     8430.52     8506.71    160.14 o 
  -2   1   1     4830.24     4849.00     98.38 o 
  -1   1   1     7435.33     7633.49    210.05 o 
   0   1   1      340.84      364.83     11.78 o 
   1   1   1     7724.91     7642.43    141.91 o 
   2   1   1      941.42      992.89     22.96 o 
   3   1   1    10499.56    10487.69    197.24 o 
   4   1   1     5600.00     5524.12    110.18 o 
   5   1   1      236.90      192.41     13.59 o 
   6   1   1     1137.98     1115.58     33.84 o 
   7   1   1      276.31      275.56     18.24 o 
  -8   2   1      240.65      236.08     30.38 o 
  -7   2   1      613.44      578.50     24.80 o 
  -6   2   1      654.37      646.16     24.07 o 
  -5   2   1     3055.41     3035.18     66.39 o 
  -4   2   1      773.37      808.86     22.99 o 
  -3   2   1     4672.23     4660.35     96.67 o 
  -2   2   1     2365.69     2499.22     77.87 o 
  -1   2   1     8129.99     8454.43    168.18 o 
   1   2   1     4972.44     5157.05    167.06 o 
   2   2   1     4539.39     4764.50     91.27 o 
   3   2   1     1245.41     1287.29     43.47 o 
   4   2   1     1822.93     1761.42     41.50 o 
   5   2   1     1919.77     1954.47     60.12 o 
   6   2   1      493.57      459.42     20.84 o 
   7   2   1      438.07      424.83     21.66 o 
  -8   3   1      191.24      208.30     27.65 o 
  -7   3   1      155.60      134.64     15.44 o 
  -6   3   1      204.91      193.09     14.81 o 
  -5   3   1       64.06       54.40      9.82 o 
  -4   3   1     1168.06     1195.85     30.69 o 
  -3   3   1     3230.00     3476.38    172.26 o 
  -2   3   1    16734.49    17086.20   1082.32 o 
  -1   3   1     4277.81     4385.78     89.44 o 
   1   3   1     6407.39     6643.24    271.59 o 
   2   3   1     2523.97     2737.54     55.21 o 
   3   3   1     1547.01     1677.59     37.75 o 
   4   3   1     1156.23     1168.95     30.72 o 
   5   3   1      729.69      701.09     24.15 o 
   6   3   1      787.42      789.22     28.20 o 
   8   3   1      524.23      587.54     39.32 o 
  -8   4   1      246.37      267.98     30.60 o 
  -7   4   1      846.78      890.61     32.57 o 
  -6   4   1       46.46       64.67     18.78 o 
  -5   4   1      258.15      284.64     26.86 o 
  -4   4   1      527.68      535.88     21.58 o 
  -3   4   1     4477.35     4593.83    134.88 o 
  -2   4   1      915.49      949.09     40.51 o 
  -1   4   1     5373.02     5769.33    117.71 o 
   1   4   1     4295.79     4459.57    185.44 o 
   2   4   1       92.20      101.18     16.07 o 
   3   4   1     1709.68     1890.60     42.49 o 
   4   4   1      485.51      498.21     18.37 o 
   5   4   1       21.43       19.21     10.36 o 
   6   4   1      197.70      194.85     23.96 o 
   7   4   1      761.23      773.04     43.40 o 
  -7   5   1      190.20      215.96     19.13 o 
  -6   5   1      284.44      307.50     18.78 o 
  -5   5   1      112.00      112.63     15.98 o 
  -4   5   1      640.49      704.03     62.18 o 
  -3   5   1      915.64      890.68     67.39 o 
  -2   5   1    10629.22    10956.42    641.37 o 
  -1   5   1     4435.48     4409.71    118.18 o 
   1   5   1     6889.80     7003.71    256.19 o 
   2   5   1     1188.25     1198.35     90.64 o 
   3   5   1      867.16      974.39     43.22 o 
   4   5   1      656.23      696.99     22.82 o 
   5   5   1      739.50      781.43     29.66 o 
   6   5   1      886.62      900.14     46.03 o 
   7   5   1      111.19      101.02     21.91 o 
  -7   6   1      403.97      421.23     32.57 o 
  -6   6   1      522.87      585.00     25.21 o 
  -5   6   1     1618.99     1765.30     45.63 o 
  -4   6   1      181.10      180.99     11.53 o 
  -3   6   1     1486.35     1528.59    100.22 o 
  -2   6   1      989.00      969.82     32.67 o 
  -1   6   1     1387.22     1355.41     33.89 o 
   1   6   1     5524.50     5808.53    316.50 o 
   2   6   1     2870.13     2861.65    120.61 o 
   3   6   1      455.16      488.20     17.84 o 
   4   6   1      769.61      828.25     29.65 o 
   5   6   1      948.35     1062.90     48.98 o 
   6   6   1      118.25      121.03     22.58 o 
   7   6   1      306.30      347.69     31.65 o 
  -7   7   1      275.73      305.51     30.71 o 
  -6   7   1      686.03      748.17     28.92 o 
  -5   7   1       54.36       66.19     14.01 o 
  -4   7   1     1582.36     1699.91     59.98 o 
  -3   7   1     2064.02     2073.67    108.28 o 
  -2   7   1      819.37      786.37     59.20 o 
  -1   7   1      564.50      571.86     24.72 o 
   1   7   1      904.47      915.73     41.47 o 
   2   7   1      534.51      560.30     26.16 o 
   3   7   1     3001.45     3329.45     99.70 o 
   4   7   1     1462.48     1704.64     43.87 o 
   5   7   1       58.16       63.98     17.52 o 
   6   7   1      442.77      500.46     36.28 o 
  -6   8   1      420.90      529.87     36.82 o 
  -5   8   1      940.54     1044.24     33.99 o 
  -4   8   1      155.57      141.50     15.84 o 
  -3   8   1      303.55      309.03     20.80 o 
  -2   8   1      406.91      430.49     24.61 o 
  -1   8   1       46.34       50.87      8.04 o 
   1   8   1     2274.72     2427.25     79.61 o 
   2   8   1     1816.06     1959.39     65.80 o 
   3   8   1       34.86       38.67      9.75 o 
   4   8   1      890.21     1001.76     48.25 o 
   5   8   1      960.37     1075.52     53.12 o 
   6   8   1       20.59        1.76     16.65 o 
  -5   9   1        1.88       -0.19     14.92 o 
  -4   9   1     1214.92     1329.96     53.02 o 
  -3   9   1     1138.74     1266.93     50.93 o 
  -2   9   1       82.57       95.15     15.33 o 
  -1   9   1      485.82      511.59     30.54 o 
   1   9   1      409.65      430.25     26.56 o 
   2   9   1      249.28      235.81     19.14 o 
   4   9   1      840.51     1100.92     54.02 o 
   5   9   1       18.39       20.04     16.33 o 
  -5  10   1      333.67      420.53     36.66 o 
  -4  10   1       54.07       54.29     15.27 o 
  -3  10   1      410.64      456.41     28.86 o 
  -2  10   1      379.97      414.25     28.73 o 
  -1  10   1      375.97      367.22     27.29 o 
   1  10   1      640.02      736.06     38.64 o 
   2  10   1      900.35     1060.57     46.41 o 
   4  10   1      195.32      267.36     31.35 o 
  -3  11   1      212.98      258.61     25.10 o 
  -2  11   1      915.18     1111.15     51.53 o 
  -1  11   1      416.88      507.31     33.98 o 
   1  11   1      564.51      680.39     38.80 o 
   3  11   1       57.25       93.69     23.85 o 
  -2  12   1       77.67       71.16     20.17 o 
  -1  12   1      209.94      253.79     25.72 o 
   0  12   1      842.68      875.38     32.13 o 
  -2 -12   2       84.37       87.19     19.55 o 
  -1 -12   2       48.84       24.69     15.05 o 
   1 -12   2      328.98      329.66     29.41 o 
  -4 -11   2      296.75      234.08     30.35 o 
  -3 -11   2      167.95      131.81     22.56 o 
  -2 -11   2      318.62      289.61     26.29 o 
  -1 -11   2      180.67      205.13     21.58 o 
   0 -11   2      123.16       93.09     16.73 o 
   1 -11   2      221.56      207.71     22.85 o 
   2 -11   2      135.33      117.76     21.88 o 
   3 -11   2      400.19      375.85     33.06 o 
  -5 -10   2      374.67      386.96     37.58 o 
  -4 -10   2      147.99      140.53     23.85 o 
  -3 -10   2      395.61      319.51     27.46 o 
  -2 -10   2      101.58      126.50     19.55 o 
  -1 -10   2      713.42      655.96     35.17 o 
   0 -10   2      382.09      334.12     17.47 o 
   1 -10   2      321.76      279.60     24.69 o 
   2 -10   2      616.19      559.06     35.88 o 
   3 -10   2       47.21       42.10     17.22 o 
   4 -10   2      220.57      180.39     26.97 o 
  -5  -9   2      140.33      131.30     26.08 o 
  -4  -9   2      341.30      301.31     28.57 o 
  -3  -9   2      505.67      481.43     32.19 o 
  -2  -9   2     2707.53     2513.44     86.94 o 
  -1  -9   2     1685.62     1603.79     60.54 o 
   0  -9   2      144.46      134.74     14.80 o 
   1  -9   2     1760.53     1577.74     62.33 o 
   2  -9   2      195.07      158.56     21.20 o 
   3  -9   2      450.09      386.52     30.43 o 
   4  -9   2      114.64       79.15     19.55 o 
   5  -9   2      279.99      252.17     32.22 o 
  -6  -8   2        2.48       11.91     17.03 o 
  -5  -8   2        7.01        2.95     13.05 o 
  -4  -8   2      186.88      165.52     23.34 o 
  -3  -8   2      913.91      825.11     41.40 o 
  -2  -8   2      109.51       86.43     14.00 o 
  -1  -8   2     1570.54     1477.15     55.37 o 
   0  -8   2     2570.99     2471.49     57.52 o 
   1  -8   2      399.65      348.13     24.34 o 
   2  -8   2       25.10       19.55     11.16 o 
   3  -8   2       85.74       69.27      9.88 o 
   4  -8   2       36.89       23.75     14.59 o 
   5  -8   2        3.22        1.71     13.62 o 
   6  -8   2      288.48      262.10     35.15 o 
  -7  -7   2       96.98      100.51     27.48 o 
  -6  -7   2       78.53       75.73     22.31 o 
  -5  -7   2      100.37       67.50     19.04 o 
  -4  -7   2      216.38      183.85     23.20 o 
  -3  -7   2      689.45      667.77     35.28 o 
  -2  -7   2     5825.05     5650.72    167.52 o 
  -1  -7   2     2760.51     2729.48     85.70 o 
   0  -7   2      192.33      208.96     11.70 o 
   1  -7   2     2986.80     2942.79     95.09 o 
   2  -7   2      521.38      512.85     19.26 o 
   3  -7   2      224.49      213.85     13.12 o 
   4  -7   2      157.89      174.43     23.07 o 
   5  -7   2      561.13      481.21     36.04 o 
   6  -7   2      250.83      286.04     33.52 o 
  -7  -6   2      109.99      128.21     27.73 o 
  -6  -6   2     1019.85      987.68     55.37 o 
  -5  -6   2     2008.75     1901.93     79.88 o 
  -4  -6   2      784.04      719.41     40.05 o 
  -3  -6   2     2230.20     2177.47     75.00 o 
  -2  -6   2      610.70      581.80     28.19 o 
  -1  -6   2     3126.13     3050.91     92.90 o 
   0  -6   2     2603.64     2712.26     81.93 o 
   1  -6   2     3053.09     3023.44     65.73 o 
   2  -6   2     5907.65     5913.72    117.51 o 
   3  -6   2       64.93       69.39     18.52 o 
   4  -6   2     1128.88     1033.36     30.84 o 
   5  -6   2      675.23      668.45     41.10 o 
   6  -6   2      344.60      253.79     28.78 o 
   7  -6   2      288.99      258.34     33.06 o 
  -7  -5   2      737.77      738.25     47.60 o 
  -6  -5   2      482.26      462.88     36.12 o 
  -5  -5   2      147.09      157.32     23.15 o 
  -4  -5   2     2837.38     2681.37     95.82 o 
  -3  -5   2     1112.38      976.04     43.08 o 
  -2  -5   2     1315.00     1357.01     47.82 o 
  -1  -5   2     1933.81     1940.84     62.57 o 
   0  -5   2     1435.18     1488.11     34.75 o 
   1  -5   2     1257.30     1329.35     31.60 o 
   2  -5   2     1756.62     1736.12     40.38 o 
   3  -5   2     4883.07     4803.20     97.71 o 
   4  -5   2     1464.32     1352.26     36.16 o 
   5  -5   2      186.02      190.70     24.26 o 
   6  -5   2      245.15      185.69     25.72 o 
   7  -5   2       26.67       49.14     18.98 o 
  -8  -4   2      484.45      541.94     41.56 o 
  -7  -4   2       46.28       40.78     18.09 o 
  -6  -4   2     1970.01     1998.70     81.07 o 
  -5  -4   2     4273.59     4289.81    139.82 o 
  -4  -4   2      386.24      337.84     25.67 o 
  -3  -4   2     1241.54     1145.13     47.06 o 
  -2  -4   2     2554.30     2622.64     82.04 o 
  -1  -4   2      113.85       93.63      9.10 o 
   0  -4   2      536.53      571.25     12.92 o 
   1  -4   2     7051.39     7249.75    135.33 o 
   2  -4   2    10837.00    10748.62    202.38 o 
   3  -4   2     1251.06     1253.19     62.43 o 
   4  -4   2     3267.84     3023.23     66.61 o 
   5  -4   2     2708.49     2584.48    104.48 o 
   6  -4   2      104.21      136.63     22.31 o 
   7  -4   2      236.10      233.48     29.70 o 
  -8  -3   2       68.36       88.03     22.31 o 
  -7  -3   2      747.28      732.43     44.32 o 
  -6  -3   2      843.12      765.81     43.13 o 
  -5  -3   2       88.18       51.55     15.22 o 
  -4  -3   2     3784.86     3905.55     78.21 o 
  -3  -3   2     5899.97     5806.18    119.27 o 
  -2  -3   2     2923.10     2804.27     84.80 o 
  -1  -3   2     2177.69     2162.63     65.01 o 
   0  -3   2     2779.33     2809.96     45.03 o 
   1  -3   2     2428.63     2441.79     49.76 o 
   2  -3   2     2531.31     2547.13     53.13 o 
   3  -3   2     6061.03     5951.61    116.94 o 
   4  -3   2     2785.35     2663.10     60.08 o 
   5  -3   2      416.84      379.35     51.35 o 
   6  -3   2      598.79      671.15     38.99 o 
   7  -3   2       11.28        9.80     14.30 o 
  -8  -2   2      351.68      337.19     31.33 o 
  -7  -2   2      252.76      220.89     24.99 o 
  -6  -2   2     1316.01     1234.60     55.97 o 
  -5  -2   2     2496.17     2540.97     89.30 o 
  -4  -2   2     1769.17     1684.48     57.44 o 
  -3  -2   2     2736.17     2769.06     56.45 o 
  -2  -2   2     1073.45     1058.57     39.34 o 
  -1  -2   2     7003.01     6755.70    181.79 o 
   0  -2   2     5436.90     5478.61     98.70 o 
   1  -2   2     1972.18     1949.08     39.93 o 
   2  -2   2     5644.83     5655.49    108.92 o 
   3  -2   2       95.39       94.03      8.84 o 
   4  -2   2     2307.14     2295.37     53.32 o 
   5  -2   2     1314.27     1314.46     57.25 o 
   6  -2   2      481.84      508.60     22.60 o 
   7  -2   2      499.54      444.85     32.14 o 
   8  -2   2       11.93        3.95     15.65 o 
  -8  -1   2      227.72      229.88     29.08 o 
  -7  -1   2      466.12      487.79     34.47 o 
  -6  -1   2      475.19      426.27     30.24 o 
  -5  -1   2      830.85      752.76     24.41 o 
  -4  -1   2     3932.91     4050.88     82.77 o 
  -3  -1   2     1352.93     1276.62     29.84 o 
  -2  -1   2    13769.71    13175.27    240.78 o 
  -1  -1   2    18194.27    16251.94   1272.17 o 
   0  -1   2     7006.84     7165.75    112.68 o 
   1  -1   2    23631.58    22504.33    687.44 o 
   2  -1   2     5765.64     5906.33    113.46 o 
   3  -1   2     2471.92     2605.77     56.47 o 
   4  -1   2      398.51      389.22     16.78 o 
   5  -1   2     1457.64     1471.84     39.64 o 
   6  -1   2      881.45      900.51     40.59 o 
   7  -1   2      105.81       91.84     19.25 o 
  -8   0   2      688.12      627.13     40.99 o 
  -7   0   2      238.21      215.37     24.29 o 
  -6   0   2        0.37        1.99      7.36 o 
  -5   0   2        2.49       15.41      6.80 o 
  -4   0   2     2764.53     2750.49     58.25 o 
  -3   0   2     8537.57     8920.85    315.27 o 
  -2   0   2     2427.91     2477.94     87.36 o 
  -1   0   2    19204.74    16784.50    342.45 o 
   0   0   2    21231.85    18029.59   1088.52 o 
   1   0   2     7861.97     8157.15    217.81 o 
   2   0   2      937.65      999.19     35.84 o 
   3   0   2      264.90      278.43     12.32 o 
   4   0   2      920.04      883.96     39.98 o 
   5   0   2       23.17       50.72      9.09 o 
   6   0   2      960.31     1010.06     32.19 o 
   7   0   2     1049.40     1090.13     49.17 o 
  -8   1   2      223.89      213.50     28.76 o 
  -7   1   2      461.83      462.20     32.74 o 
  -6   1   2      436.39      381.10     18.05 o 
  -5   1   2      825.98      774.51     23.78 o 
  -4   1   2     3857.62     3999.76     80.73 o 
  -3   1   2     1420.83     1338.75     32.65 o 
  -2   1   2    13570.50    12673.75    340.57 o 
  -1   1   2    18171.95    16150.55    317.29 o 
   1   1   2    23478.97    21035.69    855.30 o 
   2   1   2     5637.81     5658.44    108.58 o 
   3   1   2     2414.54     2415.57     52.37 o 
   4   1   2      410.77      380.80     40.93 o 
   5   1   2     1490.78     1410.84     38.84 o 
   6   1   2      879.83      796.56     46.48 o 
   7   1   2      117.79      112.23     20.42 o 
  -8   2   2      367.71      406.67     34.71 o 
  -7   2   2      262.82      265.27     27.56 o 
  -6   2   2     1366.78     1349.38     37.40 o 
  -5   2   2     2564.77     2679.85     81.23 o 
  -4   2   2     1800.35     1820.30     60.81 o 
  -3   2   2     2779.58     2761.82     60.14 o 
  -2   2   2     1094.02     1173.47     62.71 o 
  -1   2   2     6790.20     6716.05    106.08 o 
   0   2   2     5377.65     5400.40    144.32 o 
   1   2   2     2256.94     2336.23     66.74 o 
   2   2   2     5703.52     5892.77    112.25 o 
   3   2   2      108.20       86.44      7.55 o 
   4   2   2     2315.57     2272.88     51.61 o 
   5   2   2     1320.59     1345.18     36.67 o 
   6   2   2      475.01      456.98     21.16 o 
   7   2   2      495.46      497.46     33.49 o 
   8   2   2       13.84      -17.38     12.92 o 
  -8   3   2       67.32       70.24     21.42 o 
  -7   3   2      715.27      720.62     27.81 o 
  -6   3   2      883.09      882.79     28.76 o 
  -5   3   2       86.49       72.75     16.79 o 
  -4   3   2     3733.73     3760.65     82.95 o 
  -3   3   2     5937.30     6330.35    392.87 o 
  -2   3   2     2784.99     2804.26     66.51 o 
  -1   3   2     2126.20     2296.77     59.41 o 
   0   3   2     2512.17     2661.14     75.49 o 
   1   3   2     2530.91     2685.48     53.08 o 
   2   3   2     2577.58     2883.45     58.07 o 
   3   3   2     5944.38     6155.33    119.47 o 
   4   3   2     2801.03     2910.96     63.36 o 
   5   3   2      403.05      400.22     18.60 o 
   6   3   2      574.91      600.62     36.26 o 
   7   3   2       13.21      -10.64     14.49 o 
  -8   4   2      493.79      606.63     42.24 o 
  -7   4   2       47.31       32.87     11.79 o 
  -6   4   2     2009.09     2124.28     63.41 o 
  -5   4   2     4276.20     4708.78     97.76 o 
  -4   4   2      410.60      403.96     21.72 o 
  -3   4   2     1304.38     1277.96     66.70 o 
  -2   4   2     2590.57     2698.33     58.51 o 
  -1   4   2      107.07       92.65      9.31 o 
   1   4   2     6796.90     7304.79    225.04 o 
   2   4   2    10768.92    11606.74    383.08 o 
   3   4   2     1258.32     1450.67     34.53 o 
   4   4   2     3231.92     3450.88     73.64 o 
   5   4   2     2742.92     2906.21     95.80 o 
   6   4   2      102.70       57.89     17.74 o 
   7   4   2      234.53      247.35     29.22 o 
  -7   5   2      743.94      844.27     31.79 o 
  -6   5   2      486.95      504.41     22.04 o 
  -5   5   2      139.35      141.54     19.62 o 
  -4   5   2     2876.40     3047.71    217.01 o 
  -3   5   2     1119.24     1073.20     39.53 o 
  -2   5   2     1257.37     1264.10     53.34 o 
  -1   5   2     1956.92     2101.38     66.23 o 
   1   5   2     1284.70     1335.27     76.72 o 
   2   5   2     1794.74     1877.47     65.99 o 
   3   5   2     4883.16     5461.95    108.54 o 
   4   5   2     1457.59     1622.76     40.59 o 
   5   5   2      183.12      209.47     25.29 o 
   6   5   2      240.63      202.83     26.24 o 
   7   5   2       24.65       29.81     18.55 o 
  -7   6   2       99.69       98.20     18.17 o 
  -6   6   2     1031.55     1178.26     36.61 o 
  -5   6   2     1960.69     2075.06     75.64 o 
  -4   6   2      752.50      794.37     71.50 o 
  -3   6   2     2138.87     2147.76    131.11 o 
  -2   6   2      557.73      543.30     18.20 o 
  -1   6   2     3030.53     3175.95     85.03 o 
   1   6   2     3162.99     3226.32    196.06 o 
   2   6   2     5951.74     6787.34    156.14 o 
   3   6   2       59.65       62.00      9.76 o 
   4   6   2     1132.34     1269.25     53.40 o 
   5   6   2      681.82      784.55     42.02 o 
   6   6   2      336.16      365.75     31.41 o 
   7   6   2      289.96      285.71     30.33 o 
  -7   7   2       97.25      111.91     23.61 o 
  -6   7   2       88.28       67.52     12.54 o 
  -5   7   2      111.60       95.45     16.63 o 
  -4   7   2      216.74      204.47     13.31 o 
  -3   7   2      666.60      658.80     45.23 o 
  -2   7   2     5904.38     6110.38    296.06 o 
  -1   7   2     2803.41     2861.33    160.46 o 
   1   7   2     3103.33     3318.11     99.34 o 
   2   7   2      542.22      599.77     22.01 o 
   3   7   2      247.93      259.12     13.73 o 
   4   7   2      164.83      206.70     23.77 o 
   5   7   2      576.34      608.36     38.26 o 
   6   7   2      250.61      290.81     30.11 o 
  -6   8   2        1.52       -6.47      9.17 o 
  -5   8   2        5.71        5.04     12.40 o 
  -4   8   2      190.18      194.09     19.33 o 
  -3   8   2      878.22      881.51     38.61 o 
  -2   8   2      106.97      110.53      9.72 o 
  -1   8   2     1542.83     1612.51     97.21 o 
   1   8   2      388.61      447.72     25.07 o 
   2   8   2       16.78        9.96      7.99 o 
   3   8   2       87.26       77.68     17.82 o 
   4   8   2       29.19       61.79     18.57 o 
   5   8   2        3.64       -1.98     13.48 o 
   6   8   2      289.59      325.79     32.44 o 
  -5   9   2      135.20      153.77     21.34 o 
  -4   9   2      335.49      332.26     24.78 o 
  -3   9   2      520.05      506.23     29.73 o 
  -2   9   2     2754.91     2980.70     98.13 o 
  -1   9   2     1725.31     1681.09     48.68 o 
   1   9   2     1747.39     2023.02     70.75 o 
   3   9   2      440.96      526.70     34.85 o 
   4   9   2      108.36      116.81     22.99 o 
   5   9   2      286.49      299.04     31.27 o 
  -5  10   2      380.14      428.71     30.35 o 
  -4  10   2      141.71      156.67     21.88 o 
  -3  10   2      386.95      438.51     29.57 o 
  -2  10   2      104.74      114.02     19.39 o 
  -1  10   2      691.30      715.89     39.13 o 
   1  10   2      322.12      364.94     27.00 o 
   2  10   2      630.01      769.79     42.62 o 
   3  10   2       49.45       44.22     18.52 o 
   4  10   2      222.20      272.69     32.19 o 
  -4  11   2      274.90      315.01     28.46 o 
  -3  11   2      169.00      213.99     25.56 o 
  -2  11   2      312.48      401.33     29.95 o 
  -1  11   2      178.32      182.93     23.23 o 
   0  11   2      114.37      121.68     20.44 o 
   2  11   2      130.63      181.47     26.89 o 
   3  11   2      398.51      570.70     41.27 o 
  -2  12   2       85.58      106.57     20.96 o 
  -1  12   2       51.06       42.40     17.65 o 
   0  12   2       10.95        1.92     12.29 o 
   1 -12   3        2.19       -3.55     12.78 o 
  -3 -11   3      124.84      131.38     22.77 o 
  -2 -11   3      868.30      823.16     43.59 o 
  -1 -11   3      336.70      317.72     26.18 o 
   1 -11   3      254.53      230.37     24.37 o 
   2 -11   3      113.44       88.08     20.82 o 
   3 -11   3       94.79       64.58     19.85 o 
  -5 -10   3      336.36      296.71     32.84 o 
  -4 -10   3      337.72      332.34     31.30 o 
  -3 -10   3      452.55      418.80     30.22 o 
  -2 -10   3        5.48       -9.31      9.48 o 
  -1 -10   3      560.83      553.26     32.17 o 
   0 -10   3      580.48      570.73     31.49 o 
   1 -10   3      201.54      188.18     23.23 o 
   2 -10   3      454.44      373.55     29.92 o 
   3 -10   3       45.60       43.00     16.38 o 
   4 -10   3       83.07       95.64     22.77 o 
  -5  -9   3      194.22      169.53     28.13 o 
  -4  -9   3      495.17      426.65     32.93 o 
  -3  -9   3       80.24       60.95     16.22 o 
  -2  -9   3      199.57      176.22     18.74 o 
  -1  -9   3      254.20      239.33     20.33 o 
   0  -9   3     1075.33     1088.74     45.65 o 
   1  -9   3      341.03      339.03     26.37 o 
   2  -9   3      983.39      884.79     45.19 o 
   3  -9   3     1205.58     1106.31     54.53 o 
   4  -9   3      200.44      178.03     26.51 o 
   5  -9   3       57.38       34.31     18.09 o 
  -6  -8   3      593.05      564.93     44.54 o 
  -5  -8   3     1221.17     1054.21     57.38 o 
  -4  -8   3      126.53      105.55     19.74 o 
  -3  -8   3      534.37      501.36     31.06 o 
  -2  -8   3      152.94      127.72     16.76 o 
  -1  -8   3      345.87      351.16     22.58 o 
   0  -8   3       67.22       79.61     27.94 o 
   1  -8   3     1695.36     1705.11     64.74 o 
   2  -8   3     2127.51     2083.28     51.70 o 
   3  -8   3      298.57      296.08     16.69 o 
   4  -8   3      787.44      586.43     38.58 o 
   5  -8   3      465.23      402.23     34.93 o 
  -7  -7   3      597.37      560.36     45.52 o 
  -6  -7   3      164.85      137.17     26.91 o 
  -5  -7   3      501.68      451.72     35.55 o 
  -4  -7   3     1131.81     1007.26     49.96 o 
  -3  -7   3       14.66       17.00      9.69 o 
  -2  -7   3      374.33      363.43     23.48 o 
  -1  -7   3     1829.10     1666.26     58.32 o 
   0  -7   3     3245.92     3265.61     70.82 o 
   1  -7   3      742.61      754.73     24.07 o 
   2  -7   3     2872.32     2730.79     62.17 o 
   3  -7   3     2676.81     2556.83     60.04 o 
   4  -7   3      384.81      358.45     22.03 o 
   5  -7   3      277.52      259.04     27.73 o 
   6  -7   3      106.09      100.10     23.04 o 
  -7  -6   3       24.24       23.29     18.82 o 
  -6  -6   3      764.63      742.72     47.98 o 
  -5  -6   3      897.34      875.50     50.44 o 
  -4  -6   3     1697.02     1550.50     65.28 o 
  -3  -6   3     1737.95     1663.76     63.09 o 
  -2  -6   3       89.28       91.79     13.05 o 
  -1  -6   3     2886.17     2895.54     87.54 o 
   0  -6   3     1927.73     1886.01     50.05 o 
   1  -6   3     2483.84     2424.94     54.32 o 
   2  -6   3     1805.32     1757.42     42.76 o 
   3  -6   3      426.06      405.00     17.37 o 
   4  -6   3      926.68      870.32     28.39 o 
   5  -6   3      310.17      319.43     29.87 o 
   6  -6   3      301.87      288.21     30.81 o 
  -7  -5   3      226.36      253.68     32.44 o 
  -6  -5   3      129.59      134.71     23.88 o 
  -5  -5   3      452.09      390.64     31.79 o 
  -4  -5   3     1342.89     1204.73     54.05 o 
  -3  -5   3     1501.83     1469.33     57.48 o 
  -2  -5   3     7328.95     7376.57    208.74 o 
  -1  -5   3     4153.37     4054.79    118.95 o 
   0  -5   3      801.75      772.24     17.27 o 
   1  -5   3     4167.48     4222.07     85.40 o 
   2  -5   3     1203.91     1176.37     30.55 o 
   3  -5   3      761.46      707.76     22.84 o 
   4  -5   3      322.56      287.02     26.94 o 
   5  -5   3      818.18      762.45     45.53 o 
   6  -5   3      284.24      268.01     27.89 o 
   7  -5   3       40.35       37.50     19.50 o 
  -8  -4   3      385.95      350.08     34.39 o 
  -7  -4   3       11.57       -0.41     13.97 o 
  -6  -4   3      253.06      243.96     26.89 o 
  -5  -4   3      122.51      112.48     20.17 o 
  -4  -4   3     4643.73     4398.07    138.53 o 
  -3  -4   3     6250.82     5953.22    173.51 o 
  -2  -4   3       70.48       71.56     10.64 o 
  -1  -4   3    15853.51    15982.17    424.51 o 
   0  -4   3     7990.46     8423.46    130.73 o 
   1  -4   3      146.90      131.11      9.53 o 
   2  -4   3      148.22      158.60      9.33 o 
   3  -4   3      746.63      705.86     22.12 o 
   4  -4   3     1257.41     1174.09     33.27 o 
   5  -4   3       36.61       32.60     14.46 o 
   6  -4   3     1209.55     1257.64     58.68 o 
   7  -4   3      693.41      719.16     44.79 o 
  -8  -3   3      226.05      258.02     32.52 o 
  -7  -3   3      245.46      253.33     29.95 o 
  -6  -3   3      158.92      137.17     22.50 o 
  -5  -3   3      847.32      826.52     43.51 o 
  -4  -3   3     1637.30     1538.62     62.85 o 
  -3  -3   3     2314.64     2331.56     78.77 o 
  -2  -3   3    17726.35    16785.48    459.90 o 
  -1  -3   3    10014.75    10036.03    328.43 o 
   0  -3   3     7043.99     7408.31    125.46 o 
   1  -3   3     4579.59     4636.38     90.33 o 
   2  -3   3     1090.06     1005.69     25.57 o 
   3  -3   3     2027.49     1969.89     45.58 o 
   4  -3   3      140.94      156.45     17.99 o 
   5  -3   3     1400.41     1366.00     87.90 o 
   6  -3   3      367.26      323.90     24.57 o 
   7  -3   3      102.16      133.35     22.91 o 
  -8  -2   3      333.47      297.90     30.38 o 
  -7  -2   3       91.61       88.14     20.52 o 
  -6  -2   3     1125.21     1153.91     54.42 o 
  -5  -2   3     2494.04     2490.10     89.11 o 
  -4  -2   3     3323.69     3264.69    135.18 o 
  -3  -2   3     3744.18     3646.95    115.08 o 
  -2  -2   3     2697.43     2858.18     86.29 o 
  -1  -2   3     8157.51     7879.71    263.78 o 
   0  -2   3     3875.40     4032.80     56.06 o 
   1  -2   3     1943.32     1945.70     40.48 o 
   2  -2   3     6804.75     6888.95    131.95 o 
   3  -2   3     1506.77     1474.09     36.37 o 
   4  -2   3     1393.74     1313.20     62.66 o 
   5  -2   3     1069.52     1097.21     33.50 o 
   6  -2   3      899.05      971.65     32.58 o 
   7  -2   3      440.29      448.50     33.17 o 
  -8  -1   3      219.19      196.14     27.89 o 
  -7  -1   3     1966.28     1921.21     77.76 o 
  -6  -1   3      826.15      797.39     43.51 o 
  -5  -1   3     1788.53     1694.99     41.28 o 
  -4  -1   3     3802.77     3805.37     77.45 o 
  -3  -1   3     1716.55     1858.24     38.33 o 
  -2  -1   3     2042.27     2096.32     65.26 o 
  -1  -1   3     2180.61     2241.83     37.97 o 
   0  -1   3    15856.75    14527.09    642.69 o 
   1  -1   3     2509.04     2681.50     53.25 o 
   2  -1   3     7944.37     8116.23    154.02 o 
   3  -1   3     8212.96     8093.06    156.49 o 
   4  -1   3     1139.51     1124.02     31.66 o 
   5  -1   3      566.25      573.08     23.49 o 
   6  -1   3      266.78      283.29     17.59 o 
  -8   0   3      771.55      750.46     45.87 o 
  -7   0   3        1.21      -13.11     13.35 o 
  -6   0   3     1916.02     1863.86     72.00 o 
  -5   0   3     7665.45     7849.86    152.80 o 
  -4   0   3      661.95      650.39     18.90 o 
  -3   0   3     3050.39     3305.49     98.67 o 
  -2   0   3     3210.76     3372.57    136.16 o 
  -1   0   3     1114.25     1120.38     19.61 o 
   0   0   3     1002.06      981.27     17.35 o 
   1   0   3     5105.71     5097.02    157.10 o 
   2   0   3    17697.31    16956.04    313.69 o 
   3   0   3     1253.13     1297.32     32.52 o 
   4   0   3     2872.20     3066.61     67.15 o 
   5   0   3     1594.52     1645.82     42.86 o 
   6   0   3       22.46       22.42      9.25 o 
   7   0   3       54.81       49.55     16.60 o 
  -8   1   3      223.51      179.95     27.27 o 
  -7   1   3     1963.56     2020.69     79.42 o 
  -6   1   3      808.69      873.37     31.44 o 
  -5   1   3     1733.74     1742.62     41.76 o 
  -4   1   3     3748.95     3646.66    110.01 o 
  -3   1   3     1627.23     1654.89     40.40 o 
  -2   1   3     2011.51     2022.80     44.78 o 
  -1   1   3     2193.47     2297.35     37.61 o 
   0   1   3    15907.88    14373.66    919.90 o 
   2   1   3     8014.06     7728.11    255.19 o 
   3   1   3     8024.48     7985.72    153.52 o 
   4   1   3     1072.72     1027.73     29.02 o 
   5   1   3      565.64      570.59     43.09 o 
   6   1   3      255.78      229.99     23.75 o 
   7   1   3      123.48      127.69     21.12 o 
  -8   2   3      327.37      333.10     33.28 o 
  -7   2   3       80.30       74.38     20.98 o 
  -6   2   3     1180.85     1209.52     34.50 o 
  -5   2   3     2422.50     2553.26     70.32 o 
  -4   2   3     3416.20     3559.11     77.15 o 
  -3   2   3     3719.54     3930.99     97.21 o 
  -2   2   3     2674.74     2795.33     72.21 o 
  -1   2   3     8366.04     7821.77    277.65 o 
   0   2   3     3995.79     4198.13    111.94 o 
   1   2   3     2168.19     2161.76     64.52 o 
   2   2   3     6954.49     6907.30    131.58 o 
   3   2   3     1483.40     1452.65     86.28 o 
   4   2   3     1423.44     1329.28     34.61 o 
   5   2   3     1033.15      998.62     44.84 o 
   6   2   3      918.30      912.68     44.57 o 
   7   2   3      443.77      426.57     31.82 o 
  -8   3   3      231.92      267.30     32.17 o 
  -7   3   3      248.39      252.94     17.62 o 
  -6   3   3      182.67      158.82     13.15 o 
  -5   3   3      842.87      868.22     38.88 o 
  -4   3   3     1693.45     1773.74     56.56 o 
  -3   3   3     2192.15     2367.38     53.32 o 
  -2   3   3    17977.02    18281.38    737.71 o 
  -1   3   3    10258.48    10245.67    159.47 o 
   0   3   3     6815.06     7080.35    192.38 o 
   1   3   3     4596.85     4902.13     93.62 o 
   2   3   3     1064.84     1065.56     24.99 o 
   3   3   3     1969.59     1889.33     42.59 o 
   4   3   3      143.25      133.36     13.01 o 
   5   3   3     1388.35     1457.79     58.73 o 
   6   3   3      355.67      316.53     27.54 o 
   7   3   3       93.21       49.31     19.36 o 
  -8   4   3      380.02      374.80     33.68 o 
  -7   4   3       13.57        7.21      8.48 o 
  -6   4   3      252.98      252.35     16.03 o 
  -5   4   3      116.05      120.32     11.25 o 
  -4   4   3     4425.13     4480.11    156.57 o 
  -3   4   3     6262.55     6285.25    415.17 o 
  -2   4   3       65.03       97.95     11.98 o 
  -1   4   3    15618.26    15962.38    307.58 o 
   0   4   3     8242.81     8753.43    225.50 o 
   1   4   3      179.30      191.63      7.93 o 
   2   4   3      157.94      179.83      8.40 o 
   3   4   3      707.57      711.99     20.66 o 
   4   4   3     1237.92     1232.00     50.36 o 
   5   4   3       36.54       33.79     14.68 o 
   6   4   3     1212.57     1176.57     54.70 o 
   7   4   3      698.65      649.22     41.78 o 
  -7   5   3      233.38      224.04     36.11 o 
  -6   5   3      116.07      109.11     12.79 o 
  -5   5   3      448.58      446.92     19.01 o 
  -4   5   3     1307.97     1301.70     98.48 o 
  -3   5   3     1562.69     1635.41     73.30 o 
  -2   5   3     7399.29     7712.45    182.51 o 
  -1   5   3     4212.52     4302.82     90.95 o 
   0   5   3      842.93      835.51     30.11 o 
   1   5   3     4025.24     4381.04     86.36 o 
   2   5   3     1235.20     1391.51     32.66 o 
   3   5   3      767.82      863.78     24.24 o 
   4   5   3      296.47      303.53     24.72 o 
   5   5   3      814.76      860.94     44.11 o 
   6   5   3      283.99      298.36     28.70 o 
   7   5   3       38.12       23.53     18.63 o 
  -7   6   3       25.03       13.86     12.96 o 
  -6   6   3      744.40      813.40     29.16 o 
  -5   6   3      965.71     1033.77     40.30 o 
  -4   6   3     1674.50     1702.97    101.82 o 
  -3   6   3     1721.08     1715.32     42.66 o 
  -2   6   3       99.97       87.94     10.37 o 
  -1   6   3     2880.16     2940.85     78.87 o 
   1   6   3     2479.26     2619.83     55.92 o 
   2   6   3     1842.59     1982.44     44.85 o 
   3   6   3      442.04      446.06     29.00 o 
   4   6   3      937.31     1029.19     47.84 o 
   5   6   3      307.72      358.98     29.51 o 
   6   6   3      309.30      343.20     32.68 o 
  -7   7   3      606.54      655.79     28.55 o 
  -6   7   3      155.75      195.60     23.94 o 
  -5   7   3      547.17      626.42     34.36 o 
  -4   7   3     1108.82     1083.13     78.94 o 
  -3   7   3       13.26       21.87      6.54 o 
  -2   7   3      409.27      406.05     16.75 o 
  -1   7   3     1809.70     1768.74     44.94 o 
   1   7   3      759.43      875.16     35.80 o 
   2   7   3     2931.72     3220.90    100.46 o 
   3   7   3     2707.66     3174.65    102.92 o 
   4   7   3      362.71      405.34     30.16 o 
   5   7   3      284.56      290.89     28.89 o 
   6   7   3      102.45      128.48     25.91 o 
  -6   8   3      589.91      649.82     38.42 o 
  -5   8   3     1227.15     1320.65     54.67 o 
  -4   8   3      130.09      141.77     18.36 o 
  -3   8   3      537.73      539.33     31.17 o 
  -2   8   3      157.05      162.45     11.49 o 
  -1   8   3      346.71      344.60     30.50 o 
   1   8   3     1670.07     1859.84     45.12 o 
   2   8   3     2108.15     2479.48     83.56 o 
   3   8   3      296.18      345.09     27.43 o 
   4   8   3      778.73      896.62     47.38 o 
   5   8   3      475.17      567.29     39.56 o 
  -5   9   3      183.32      187.45     21.20 o 
  -4   9   3      515.15      610.04     34.23 o 
  -3   9   3       85.16      100.67     16.79 o 
  -2   9   3      215.09      224.22     20.46 o 
  -1   9   3      247.80      231.58     15.21 o 
   1   9   3      332.89      406.78     27.05 o 
   2   9   3      961.05     1073.27     48.85 o 
   3   9   3     1201.26     1500.44     63.85 o 
   4   9   3      200.52      262.73     28.00 o 
   5   9   3       52.20       46.76     19.79 o 
  -5  10   3      334.18      377.70     29.97 o 
  -4  10   3      355.91      403.88     29.27 o 
  -3  10   3      448.10      445.58     30.24 o 
  -2  10   3        5.39       12.35     11.35 o 
  -1  10   3      596.08      635.56     62.97 o 
   0  10   3      581.84      557.38     33.20 o 
   1  10   3      198.44      251.25     24.07 o 
   2  10   3      461.95      569.81     36.63 o 
   3  10   3       44.60       37.23     17.52 o 
   4  10   3       89.35       89.14     24.29 o 
  -3  11   3      117.68      139.93     22.72 o 
  -2  11   3      865.98     1001.17     49.96 o 
  -1  11   3      331.66      336.86     28.43 o 
   0  11   3      190.57      212.45     24.69 o 
   1  11   3      268.22      301.23     28.32 o 
   2  11   3      118.05      141.29     23.83 o 
   3  11   3       94.88      167.63     28.32 o 
  -1  12   3      493.71      574.76     38.23 o 
   0  12   3      206.33      190.51     25.26 o 
   1  12   3        1.19        5.33     16.44 o 
  -3 -11   4       26.13       15.43     14.35 o 
  -2 -11   4       44.13       21.44     13.97 o 
   1 -11   4       60.42       71.81     19.09 o 
   2 -11   4      314.42      293.24     29.62 o 
  -5 -10   4      115.90       99.56     25.32 o 
  -4 -10   4      412.29      387.31     32.63 o 
  -3 -10   4      548.37      528.70     34.50 o 
  -2 -10   4       35.49       35.25     12.13 o 
  -1 -10   4      483.87      449.23     28.48 o 
   1 -10   4      447.42      414.84     30.89 o 
   2 -10   4      363.53      361.07     30.06 o 
   3 -10   4      112.95      113.48     21.47 o 
   4 -10   4      221.90      158.94     27.46 o 
  -5  -9   4      219.15      181.06     28.59 o 
  -4  -9   4      120.48       88.14     19.47 o 
  -3  -9   4      489.27      461.42     30.89 o 
  -2  -9   4     1514.43     1452.16     57.38 o 
  -1  -9   4      545.47      517.28     29.41 o 
   1  -9   4       41.85       36.82     13.38 o 
   2  -9   4       60.83       41.32     15.35 o 
   3  -9   4      247.77      218.23     16.21 o 
   4  -9   4      270.68      230.80     29.38 o 
  -6  -8   4      169.97      230.97     35.20 o 
  -5  -8   4       13.14       12.59     16.79 o 
  -4  -8   4     1506.06     1381.03     62.52 o 
  -3  -8   4     1749.06     1582.32     64.50 o 
  -2  -8   4      177.80      161.32     16.76 o 
  -1  -8   4     2711.31     2569.11     83.29 o 
   0  -8   4     1433.60     1366.14     36.89 o 
   1  -8   4       31.02       24.21     12.56 o 
   2  -8   4       96.05       70.96     10.16 o 
   3  -8   4      250.11      221.27     15.45 o 
   4  -8   4      558.46      497.02     36.04 o 
   5  -8   4       32.73        0.14     14.19 o 
  -7  -7   4      167.11      207.14     35.12 o 
  -6  -7   4      184.30      154.47     28.62 o 
  -5  -7   4      755.41      686.72     45.76 o 
  -4  -7   4      556.51      500.73     33.74 o 
  -3  -7   4     1577.10     1545.19     59.92 o 
  -2  -7   4     3368.97     3181.23     99.83 o 
  -1  -7   4     1104.13     1034.71     39.23 o 
   0  -7   4     1359.47     1332.56     34.56 o 
   1  -7   4      393.06      365.30     16.41 o 
   2  -7   4      127.74       96.84     10.80 o 
   3  -7   4      823.78      772.17     36.99 o 
   4  -7   4      236.08      208.09     15.17 o 
   5  -7   4      527.46      510.02     37.15 o 
   6  -7   4       46.70       48.77     19.85 o 
  -7  -6   4       33.51       35.90     21.12 o 
  -6  -6   4      766.33      769.09     50.34 o 
  -5  -6   4      322.80      326.49     31.03 o 
  -4  -6   4     1702.47     1549.55     66.31 o 
  -3  -6   4     1659.56     1545.68     60.90 o 
  -2  -6   4      597.90      582.18     29.00 o 
  -1  -6   4     2777.17     2620.50     82.80 o 
   0  -6   4     2428.57     2465.76     58.09 o 
   1  -6   4     2190.59     2172.75     50.37 o 
   2  -6   4     1074.32     1032.18     29.86 o 
   3  -6   4      211.42      192.13     12.82 o 
   4  -6   4      374.15      375.03     20.93 o 
   5  -6   4       93.25       93.42     20.25 o 
   6  -6   4      278.82      283.49     32.44 o 
  -7  -5   4     1157.05     1267.58     66.09 o 
  -6  -5   4      320.75      352.05     32.76 o 
  -5  -5   4     1336.97     1254.06     60.90 o 
  -4  -5   4     1325.51     1157.97     53.94 o 
  -3  -5   4      324.57      269.20     21.28 o 
  -2  -5   4      703.13      725.47     31.98 o 
  -1  -5   4     1720.46     1561.33     51.23 o 
   0  -5   4     5198.86     5247.91    103.14 o 
   1  -5   4      888.28      868.16     24.56 o 
   2  -5   4     3042.56     3021.83     65.54 o 
   3  -5   4     3962.99     3800.73     81.55 o 
   4  -5   4      401.24      348.83     17.31 o 
   5  -5   4      264.15      236.75     16.57 o 
   6  -5   4       40.22       45.95     18.49 o 
  -8  -4   4      377.27      424.97     37.96 o 
  -7  -4   4      154.01      151.36     26.48 o 
  -6  -4   4     1175.43     1221.25     60.63 o 
  -5  -4   4     1595.87     1579.85     68.83 o 
  -4  -4   4      177.27      369.27     28.21 o 
  -3  -4   4       54.07       48.12     11.64 o 
  -2  -4   4      301.97      273.80     17.74 o 
  -1  -4   4      794.06      830.55     21.12 o 
   0  -4   4     2780.01     2809.07     46.87 o 
   1  -4   4     5753.25     5942.60    126.90 o 
   2  -4   4     3869.27     3841.74     79.16 o 
   3  -4   4       25.32       32.81      6.75 o 
   4  -4   4      764.94      696.10     24.81 o 
   5  -4   4      288.87      261.22     21.77 o 
   6  -4   4        1.78       -0.95     12.51 o 
   7  -4   4        3.77        1.81     15.33 o 
  -8  -3   4      300.26      317.69     32.00 o 
  -7  -3   4     1769.68     1710.50     74.81 o 
  -6  -3   4      479.39      429.25     33.55 o 
  -5  -3   4     1554.27     1493.34     64.47 o 
  -4  -3   4     2033.55     1995.05     75.30 o 
  -3  -3   4     1017.07      963.15     43.32 o 
  -2  -3   4     2682.93     2571.87     80.20 o 
  -1  -3   4     4002.24     4174.95     80.49 o 
   0  -3   4     9670.38    10040.89    151.72 o 
   1  -3   4     2301.19     2318.67     49.11 o 
   2  -3   4     3329.24     3404.71     70.29 o 
   3  -3   4     7011.29     7091.16    139.44 o 
   4  -3   4     1155.95     1119.95     32.91 o 
   5  -3   4      731.76      742.66     36.89 o 
   6  -3   4      136.50      132.44     26.25 o 
  -8  -2   4      427.47      465.94     37.75 o 
  -7  -2   4        7.27       -4.17     12.35 o 
  -6  -2   4     1680.43     1619.87     69.07 o 
  -5  -2   4      768.60      782.90     42.32 o 
  -4  -2   4     4526.66     4594.35    139.99 o 
  -3  -2   4     8807.18     8832.69    246.86 o 
  -2  -2   4       92.22       78.58     11.18 o 
  -1  -2   4     9195.76     8801.22    277.10 o 
   0  -2   4     6993.29     7122.55    111.66 o 
   1  -2   4     8479.65     8651.15    360.62 o 
   2  -2   4     4269.18     4490.77     89.39 o 
   3  -2   4      885.10      832.40     25.00 o 
   4  -2   4     1705.08     1756.07     80.35 o 
   5  -2   4      324.89      359.64     26.59 o 
   6  -2   4      773.01      843.57     30.53 o 
  -8  -1   4      147.74      147.76     26.37 o 
  -7  -1   4      350.51      348.10     30.30 o 
  -6  -1   4      151.42      128.07     21.34 o 
  -5  -1   4     1426.58     1500.73     61.00 o 
  -4  -1   4      455.18      455.72     14.85 o 
  -3  -1   4     2644.81     2660.95     85.83 o 
  -2  -1   4     7877.45     8072.01    145.29 o 
  -1  -1   4     4047.90     4113.87     64.63 o 
   0  -1   4     3844.76     3891.51     63.12 o 
   1  -1   4      490.40      478.08     26.54 o 
   2  -1   4      393.31      406.12     13.93 o 
   3  -1   4     2626.33     2621.18     57.83 o 
   4  -1   4     1292.49     1273.49     34.94 o 
   5  -1   4     1502.40     1556.56     42.34 o 
   6  -1   4      167.61      199.04     24.37 o 
   7  -1   4      213.58      270.47     26.91 o 
  -8   0   4      379.95      338.46     33.03 o 
  -7   0   4        2.65       -9.80     13.35 o 
  -6   0   4      247.96      306.10     26.97 o 
  -5   0   4      131.60      114.09     16.92 o 
  -4   0   4    11668.96    11744.45    323.27 o 
  -3   0   4     7417.82     7405.99    152.22 o 
  -2   0   4      207.39      217.88     10.15 o 
  -1   0   4     7190.89     7092.11    111.80 o 
   0   0   4      677.79      659.88     12.94 o 
   1   0   4      346.87      354.20     10.54 o 
   2   0   4       10.81       23.47     10.86 o 
   3   0   4     3741.39     3756.46     77.95 o 
   4   0   4     1285.58     1316.44     35.32 o 
   5   0   4      223.79      246.08     15.24 o 
   6   0   4     1689.28     1828.42     69.40 o 
   7   0   4      438.20      433.64     31.52 o 
  -8   1   4      143.60      143.59     25.18 o 
  -7   1   4      357.30      340.14     29.62 o 
  -6   1   4      157.27      150.60     21.34 o 
  -5   1   4     1459.65     1443.09     45.49 o 
  -4   1   4      523.63      547.96     19.44 o 
  -3   1   4     2726.50     2741.76     60.66 o 
  -2   1   4     7888.14     7766.03    124.70 o 
  -1   1   4     3918.79     3762.99     63.28 o 
   0   1   4     4020.62     3980.56    146.57 o 
   1   1   4      507.23      466.72     22.04 o 
   2   1   4      470.64      486.63     14.50 o 
   3   1   4     2741.40     2784.55     59.64 o 
   4   1   4     1303.26     1330.78     34.91 o 
   5   1   4     1546.95     1540.51     59.81 o 
   6   1   4      169.67      180.60     22.88 o 
   7   1   4      218.88      257.61     28.67 o 
  -8   2   4      416.40      374.50     34.04 o 
  -7   2   4       10.31        3.76     15.35 o 
  -6   2   4     1609.58     1690.34     43.29 o 
  -5   2   4      763.70      728.53     35.80 o 
  -4   2   4     4488.71     4343.86     95.08 o 
  -3   2   4     8767.66     9008.49    377.49 o 
  -2   2   4       95.44       80.83      3.44 o 
  -1   2   4     8931.45     8717.79    237.40 o 
   0   2   4     7128.37     6980.27    133.46 o 
   1   2   4     8418.53     7877.63    210.44 o 
   2   2   4     3960.75     4041.45     80.11 o 
   3   2   4      941.68      982.91     62.21 o 
   4   2   4     1664.09     1609.53     60.14 o 
   5   2   4      302.39      285.96     24.91 o 
   6   2   4      771.95      761.08     41.13 o 
   7   2   4      316.17      283.20     28.51 o 
  -8   3   4      291.29      278.08     30.19 o 
  -7   3   4     1819.51     1877.51     75.27 o 
  -6   3   4      461.77      467.07     20.06 o 
  -5   3   4     1588.26     1589.89     58.62 o 
  -4   3   4     2050.40     2064.69     49.66 o 
  -3   3   4     1049.47     1070.39     28.09 o 
  -2   3   4     2644.68     2561.39     43.46 o 
  -1   3   4     4066.33     4049.28     67.80 o 
   0   3   4     9495.85     9532.52    258.42 o 
   1   3   4     2339.14     2505.31     50.58 o 
   2   3   4     3330.13     3410.82     68.71 o 
   3   3   4     6918.11     7149.99    138.71 o 
   4   3   4     1159.58     1202.62     50.25 o 
   5   3   4      761.95      792.57     41.78 o 
   6   3   4      134.44      112.80     22.42 o 
   7   3   4      111.62      106.49     22.53 o 
  -8   4   4      378.07      439.92     36.53 o 
  -7   4   4      148.51      143.86     15.29 o 
  -6   4   4     1163.67     1280.92     54.64 o 
  -5   4   4     1635.78     1691.66     76.99 o 
  -4   4   4      176.42      180.30     16.22 o 
  -3   4   4       60.87       86.51      8.19 o 
  -2   4   4      285.94      297.54      8.78 o 
  -1   4   4      755.87      788.31     24.37 o 
   0   4   4     2736.70     2744.27     80.20 o 
   1   4   4     5779.55     6115.44    165.78 o 
   2   4   4     3744.79     4023.72    100.58 o 
   3   4   4       21.93       15.68     11.05 o 
   4   4   4      775.82      764.08     38.72 o 
   5   4   4      279.55      276.18     26.32 o 
   6   4   4        0.97       -3.11     14.54 o 
   7   4   4        3.54        2.60     17.44 o 
  -7   5   4     1152.90     1266.82     39.55 o 
  -6   5   4      316.64      308.09     18.02 o 
  -5   5   4     1294.54     1385.09     90.92 o 
  -4   5   4     1345.81     1373.91    133.48 o 
  -3   5   4      289.09      290.45     17.32 o 
  -2   5   4      707.59      744.09     16.71 o 
  -1   5   4     1655.91     1603.54     30.82 o 
   0   5   4     5208.45     5533.40    147.51 o 
   1   5   4      875.83      937.65     23.58 o 
   2   5   4     2953.30     3199.35     98.13 o 
   3   5   4     4010.12     4466.87    133.54 o 
   4   5   4      415.27      429.82     29.76 o 
   5   5   4      263.61      286.42     27.86 o 
   6   5   4       42.53       15.76     18.06 o 
  -7   6   4       35.92       31.47     11.21 o 
  -6   6   4      794.49      802.07     29.15 o 
  -5   6   4      305.29      304.78     16.43 o 
  -4   6   4     1791.74     1790.79    141.14 o 
  -3   6   4     1692.23     1722.98     70.66 o 
  -2   6   4      625.52      646.90     21.39 o 
  -1   6   4     2866.20     2804.82     50.02 o 
   0   6   4     2414.65     2508.32     74.87 o 
   1   6   4     2230.66     2398.21     58.82 o 
   2   6   4     1103.79     1177.41     47.03 o 
   3   6   4      218.54      231.86     22.07 o 
   4   6   4      404.48      453.73     31.57 o 
   5   6   4       90.35       84.86     20.50 o 
   6   6   4      285.80      285.23     30.87 o 
  -7   7   4      158.00      189.68     17.82 o 
  -6   7   4      186.47      178.65     24.02 o 
  -5   7   4      741.35      781.79     27.22 o 
  -4   7   4      518.13      514.15     50.08 o 
  -3   7   4     1558.00     1594.67    127.34 o 
  -2   7   4     3207.92     3254.93     77.24 o 
  -1   7   4     1042.08     1006.95     29.83 o 
   0   7   4     1307.10     1320.89     46.87 o 
   1   7   4      361.76      360.12     22.69 o 
   2   7   4      136.32      177.68     19.74 o 
   3   7   4      799.81      827.33     42.21 o 
   4   7   4      254.90      275.34     26.48 o 
   5   7   4      508.32      592.09     40.94 o 
   6   7   4       45.93       24.13     19.77 o 
  -6   8   4      175.07      217.86     25.83 o 
  -5   8   4        9.63       28.62     13.32 o 
  -4   8   4     1504.10     1497.99     83.32 o 
  -3   8   4     1796.49     1831.61     50.02 o 
  -2   8   4      181.74      180.19     12.60 o 
  -1   8   4     2757.20     2683.93     90.41 o 
   0   8   4     1455.86     1427.57     50.31 o 
   1   8   4       31.53       28.54     11.29 o 
   2   8   4       96.51       90.98     16.98 o 
   3   8   4      230.85      239.93     24.37 o 
   4   8   4      558.83      639.15     40.53 o 
   5   8   4       32.83       37.83     19.12 o 
  -5   9   4      226.27      246.18     23.99 o 
  -4   9   4      123.48      142.75     20.09 o 
  -3   9   4      491.10      523.70     59.66 o 
  -2   9   4     1524.41     1578.03    100.89 o 
  -1   9   4      575.80      585.04     23.66 o 
   0   9   4      133.10      111.63     11.64 o 
   1   9   4       48.20       54.67     13.73 o 
   2   9   4       55.68       39.64     14.49 o 
   3   9   4      257.03      267.74     27.05 o 
   4   9   4      263.89      277.86     31.63 o 
  -5  10   4      112.48      166.22     23.31 o 
  -4  10   4      400.78      441.60     31.46 o 
  -3  10   4      525.56      551.66     34.55 o 
  -2  10   4       34.31       40.26      9.76 o 
  -1  10   4      477.62      476.04     22.22 o 
   0  10   4      562.52      495.56     32.17 o 
   1  10   4      444.80      481.35     30.79 o 
   2  10   4      351.21      418.12     30.98 o 
   3  10   4      112.37      156.72     26.02 o 
   4  10   4      211.90      224.52     30.65 o 
  -3  11   4       28.39       23.53     14.38 o 
  -2  11   4       48.08       50.15     16.41 o 
  -1  11   4      200.28      225.60     26.18 o 
   0  11   4      441.99      442.84     31.44 o 
   1  11   4       71.35       63.82     19.39 o 
   2  11   4      321.88      403.28     32.57 o 
  -3 -11   5      352.20      309.71     28.02 o 
   1 -11   5       10.71       12.43     13.51 o 
   2 -11   5       22.09       23.29     15.46 o 
  -4 -10   5      300.13      312.41     29.60 o 
  -3 -10   5      428.06      406.53     30.60 o 
  -2 -10   5      391.63      360.01     27.35 o 
   1 -10   5      927.79      929.90     48.41 o 
   2 -10   5       72.85       33.68     16.16 o 
   3 -10   5      141.10       86.35     21.55 o 
  -5  -9   5      207.73      200.91     29.76 o 
  -4  -9   5      219.19      163.35     25.21 o 
  -3  -9   5       62.63       31.82     12.97 o 
  -2  -9   5      344.41      285.55     22.28 o 
   1  -9   5      122.54      127.40     19.71 o 
   2  -9   5      275.69      242.92     16.16 o 
   3  -9   5      546.63      538.78     24.88 o 
   4  -9   5       95.01       66.42     20.96 o 
  -6  -8   5      530.39      528.73     44.57 o 
  -5  -8   5      268.84      268.90     32.28 o 
  -4  -8   5      115.41      128.86     21.93 o 
  -3  -8   5        2.98        2.73      9.04 o 
  -2  -8   5      562.85      556.67     29.89 o 
  -1  -8   5      360.37      350.05     22.01 o 
   1  -8   5     2719.42     2737.24     64.60 o 
   2  -8   5     1210.29     1218.57     36.58 o 
   3  -8   5       88.48       66.75     11.07 o 
   4  -8   5      316.52      278.71     18.54 o 
   5  -8   5       11.56        8.66     17.06 o 
  -7  -7   5      498.06      487.71     44.87 o 
  -6  -7   5      128.17      100.75     25.43 o 
  -5  -7   5      477.88      437.21     36.36 o 
  -4  -7   5      447.92      413.46     31.57 o 
  -3  -7   5      992.79     1016.98     44.92 o 
  -2  -7   5      298.58      288.56     20.52 o 
  -1  -7   5     1052.38     1075.44     39.23 o 
   0  -7   5     3077.20     3062.82     65.97 o 
   1  -7   5      342.36      328.55     16.20 o 
   2  -7   5      761.78      746.15     25.84 o 
   3  -7   5     1257.08     1235.74     36.94 o 
   4  -7   5      611.48      573.66     24.63 o 
   5  -7   5      233.72      215.67     27.86 o 
  -7  -6   5       79.16       83.59     23.80 o 
  -6  -6   5      516.17      486.84     40.34 o 
  -5  -6   5      185.13      192.54     27.46 o 
  -4  -6   5     1210.12     1126.02     53.88 o 
  -3  -6   5     2193.88     2237.50     76.87 o 
  -2  -6   5      794.67      743.12     33.55 o 
  -1  -6   5      819.09      798.28     31.65 o 
   0  -6   5     1403.00     1375.50     42.66 o 
   1  -6   5     2952.90     2914.61     88.89 o 
   2  -6   5      795.91      777.38     25.41 o 
   3  -6   5      350.68      315.65     16.32 o 
   4  -6   5      440.43      389.00     19.39 o 
   5  -6   5       36.07       14.45      9.63 o 
   6  -6   5      209.46      210.71     29.38 o 
  -7  -5   5      139.79      135.11     26.75 o 
  -6  -5   5      478.81      461.04     38.21 o 
  -5  -5   5     1706.86     1634.82     73.13 o 
  -4  -5   5      280.08      253.87     24.53 o 
  -3  -5   5     2815.10     2839.96     94.09 o 
  -2  -5   5     4292.50     4362.73    126.96 o 
  -1  -5   5      837.98      849.90     23.55 o 
   0  -5   5     1387.88     1424.53     59.11 o 
   1  -5   5        2.89       -3.24      4.30 o 
   2  -5   5      618.82      587.76     20.56 o 
   3  -5   5      863.51      812.46     30.99 o 
   4  -5   5     1312.34     1239.14     38.44 o 
   5  -5   5      862.84      821.56     33.55 o 
   6  -5   5       11.90       22.07     15.08 o 
  -8  -4   5      143.41      127.78     27.70 o 
  -7  -4   5       73.92       54.78     21.04 o 
  -6  -4   5      122.60      147.73     24.64 o 
  -5  -4   5      128.09      124.58     21.91 o 
  -4  -4   5     4616.05     4364.00    142.67 o 
  -3  -4   5     5261.73     5015.28    154.34 o 
  -2  -4   5       14.67       13.21      6.74 o 
  -1  -4   5     4786.20     4858.34     94.69 o 
   0  -4   5     2430.73     2523.50     52.10 o 
   1  -4   5      319.34      312.94     13.15 o 
   2  -4   5       14.34       11.79      6.00 o 
   3  -4   5      952.02      900.11     27.63 o 
   4  -4   5      692.59      639.67     24.36 o 
   5  -4   5       76.10       66.01     12.06 o 
   6  -4   5      742.77      710.34     80.77 o 
  -8  -3   5      186.07      186.78     28.43 o 
  -7  -3   5      304.23      312.66     31.03 o 
  -6  -3   5      659.37      626.91     41.21 o 
  -5  -3   5     2764.14     2830.51    101.43 o 
  -4  -3   5       99.20       85.37     17.71 o 
  -3  -3   5     4882.95     4706.61    143.99 o 
  -2  -3   5    10545.41    10067.07    279.24 o 
  -1  -3   5     3094.81     3228.27     64.19 o 
   0  -3   5     2637.44     2786.81     46.01 o 
   1  -3   5      399.94      375.99      9.63 o 
   2  -3   5      852.26      832.07     23.81 o 
   3  -3   5      417.89      401.38     26.82 o 
   4  -3   5     1779.09     1692.71     44.54 o 
   5  -3   5     1631.59     1646.44     45.89 o 
   6  -3   5       34.51       34.63     16.41 o 
  -8  -2   5      244.38      230.88     31.60 o 
  -7  -2   5      248.72      258.23     30.76 o 
  -6  -2   5     1782.46     1777.51     74.16 o 
  -5  -2   5      430.03      441.89     31.71 o 
  -4  -2   5     2772.74     2802.86     93.85 o 
  -3  -2   5     2299.79     2273.43     77.85 o 
  -2  -2   5     3898.91     4205.87     71.21 o 
  -1  -2   5     4638.23     4604.30     85.64 o 
   0  -2   5     3365.18     3406.54     55.26 o 
   1  -2   5    11462.15    11459.52    180.59 o 
   2  -2   5     3073.20     3096.98     64.93 o 
   3  -2   5     1048.81     1006.01     28.68 o 
   4  -2   5      697.03      674.46     24.40 o 
   5  -2   5       57.97       58.54     11.00 o 
   6  -2   5      621.69      616.16     37.56 o 
  -8  -1   5      367.00      389.15     34.96 o 
  -7  -1   5     1425.35     1397.25     64.47 o 
  -6  -1   5      657.25      598.67     38.83 o 
  -5  -1   5      735.89      742.53     40.67 o 
  -4  -1   5     1206.51     1288.53     51.39 o 
  -3  -1   5     2033.03     2146.18     67.14 o 
  -2  -1   5     1180.36     1158.24     22.42 o 
  -1  -1   5     3273.05     3323.17     55.75 o 
   0  -1   5     7061.99     7023.23    109.87 o 
   1  -1   5      929.14      952.82     23.20 o 
   2  -1   5     3672.03     3725.42     75.82 o 
   3  -1   5     4438.79     4248.33     87.86 o 
   4  -1   5     1226.70     1183.67     46.07 o 
   5  -1   5      394.08      408.45     29.13 o 
   6  -1   5        3.93      -12.24     10.99 o 
   7  -1   5      161.73      157.91     23.07 o 
  -8   0   5      372.01      390.99     34.82 o 
  -7   0   5      255.68      248.51     29.46 o 
  -6   0   5     2214.53     2341.82     86.38 o 
  -5   0   5     1509.26     1457.25     58.19 o 
  -4   0   5       59.95      102.70     21.68 o 
  -3   0   5      429.17      445.34     16.49 o 
  -2   0   5     1880.41     1804.66     32.07 o 
  -1   0   5     1432.46     1455.58     25.93 o 
   0   0   5     4157.60     3994.42     65.09 o 
   1   0   5    11801.73    11621.56    216.09 o 
   2   0   5     5929.66     5627.96    109.90 o 
   3   0   5      178.05      176.23     10.86 o 
   4   0   5      575.30      605.44     34.20 o 
   5   0   5       44.56       22.50     13.65 o 
   6   0   5       78.41       89.19     19.47 o 
   7   0   5       21.86       21.47     14.89 o 
  -8   1   5      377.78      327.74     31.82 o 
  -7   1   5     1352.34     1328.09     60.81 o 
  -6   1   5      666.86      559.52     34.66 o 
  -5   1   5      763.98      754.79     37.28 o 
  -4   1   5     1150.62     1165.44     33.18 o 
  -3   1   5     2133.00     2157.07     49.82 o 
  -2   1   5     1071.78     1050.97     20.57 o 
  -1   1   5     3471.03     3435.74     56.01 o 
   0   1   5     6981.61     6761.89    130.38 o 
   1   1   5      863.45      808.35     32.71 o 
   2   1   5     3751.39     3751.42    163.23 o 
   3   1   5     4536.95     4579.05    274.79 o 
   4   1   5     1207.55     1165.60     49.17 o 
   5   1   5      386.67      383.19     28.11 o 
   6   1   5        3.10        6.80     14.81 o 
   7   1   5      161.63      156.75     24.15 o 
  -8   2   5      248.98      251.33     31.92 o 
  -7   2   5      248.07      199.07     26.89 o 
  -6   2   5     1787.23     1909.31    123.97 o 
  -5   2   5      391.35      385.60     18.21 o 
  -4   2   5     2689.93     2736.72    141.15 o 
  -3   2   5     2258.99     2222.08     51.66 o 
  -2   2   5     3949.31     4208.81     68.51 o 
  -1   2   5     4693.44     4715.36     75.87 o 
   0   2   5     3383.04     3322.90     67.65 o 
   1   2   5    11609.23    11225.17    296.17 o 
   2   2   5     2977.35     2924.79     90.87 o 
   3   2   5      978.24      918.15     41.10 o 
   4   2   5      680.17      719.62     37.50 o 
   5   2   5       57.75       36.50     15.43 o 
   6   2   5      606.82      581.96     37.31 o 
   7   2   5      149.97      142.07     23.80 o 
  -8   3   5      178.86      192.16     28.51 o 
  -7   3   5      308.22      291.46     27.51 o 
  -6   3   5      682.77      695.20     38.50 o 
  -5   3   5     2729.71     2786.09     67.10 o 
  -4   3   5      108.72      110.10      9.74 o 
  -3   3   5     4834.53     4853.56    142.87 o 
  -2   3   5    10353.06    10287.30    162.35 o 
  -1   3   5     3067.35     3135.81     54.25 o 
   0   3   5     2681.16     2716.84     57.73 o 
   1   3   5      410.98      378.02     22.83 o 
   2   3   5      931.99      897.60     38.77 o 
   3   3   5      450.45      442.57     27.75 o 
   4   3   5     1779.90     1716.08     65.15 o 
   5   3   5     1649.32     1657.05     66.20 o 
   6   3   5       34.84       32.74     17.46 o 
   7   3   5      213.80      234.16     30.57 o 
  -8   4   5      151.23      147.03     26.75 o 
  -7   4   5       67.38       69.05     19.55 o 
  -6   4   5      137.98      149.47     14.21 o 
  -5   4   5       93.52      102.39     11.38 o 
  -4   4   5     4552.22     4677.44    132.18 o 
  -3   4   5     5247.42     5298.26    111.36 o 
  -2   4   5       16.94       28.79      9.13 o 
  -1   4   5     4909.97     4786.56     86.82 o 
   0   4   5     2492.63     2582.01     55.15 o 
   1   4   5      314.91      319.01      9.81 o 
   2   4   5       21.49       26.54     11.02 o 
   3   4   5      919.72      874.88     41.24 o 
   4   4   5      707.65      734.49     39.59 o 
   5   4   5       73.18       82.39     19.44 o 
   6   4   5      739.47      764.92     45.00 o 
  -7   5   5      128.30      169.69     41.06 o 
  -6   5   5      484.26      496.09     22.53 o 
  -5   5   5     1703.98     1767.52     46.73 o 
  -4   5   5      303.88      285.68     14.62 o 
  -3   5   5     2812.95     2847.48     65.65 o 
  -2   5   5     4320.58     4301.85     73.09 o 
  -1   5   5      854.05      907.39     25.55 o 
   0   5   5     1383.02     1445.69     49.77 o 
   1   5   5        1.53       -5.25      6.53 o 
   2   5   5      634.06      595.01     31.84 o 
   3   5   5      895.56      867.54     41.81 o 
   4   5   5     1350.01     1468.38     61.49 o 
   5   5   5      870.65      957.09     49.52 o 
   6   5   5        9.74      -14.59     15.35 o 
  -7   6   5       83.65       85.49     13.36 o 
  -6   6   5      523.01      527.56     59.88 o 
  -5   6   5      186.34      203.47     14.23 o 
  -4   6   5     1229.49     1215.90     65.93 o 
  -3   6   5     2155.40     2092.54     59.22 o 
  -2   6   5      830.37      802.45     25.35 o 
  -1   6   5      832.31      804.55     19.82 o 
   0   6   5     1442.31     1438.24     49.74 o 
   1   6   5     2961.61     3026.46     93.31 o 
   2   6   5      807.04      947.50     42.27 o 
   3   6   5      374.19      430.33     29.38 o 
   4   6   5      439.00      432.88     31.95 o 
   5   6   5       33.75       23.96     17.74 o 
   6   6   5      200.99      249.73     33.17 o 
  -7   7   5      504.51      556.02     37.99 o 
  -6   7   5      132.26      155.82     20.32 o 
  -5   7   5      459.35      473.92     26.74 o 
  -4   7   5      470.14      475.73     29.15 o 
  -3   7   5      968.22      973.38     42.65 o 
  -2   7   5      308.82      301.45     15.43 o 
  -1   7   5      956.01      970.70     23.68 o 
   0   7   5     3022.41     3112.86     68.03 o 
   1   7   5      355.36      343.12     23.02 o 
   2   7   5      727.15      727.66     37.07 o 
   3   7   5     1233.09     1354.82     57.86 o 
   4   7   5      612.45      744.10     44.30 o 
   5   7   5      231.94      255.36     32.19 o 
  -6   8   5      529.51      623.47     38.26 o 
  -5   8   5      261.86      246.68     15.98 o 
  -4   8   5      118.73      142.56     13.45 o 
  -3   8   5        2.86       -1.04      6.60 o 
  -2   8   5      587.24      595.94     23.33 o 
  -1   8   5      348.29      344.97     21.19 o 
   0   8   5      439.16      405.40     24.41 o 
   1   8   5     2703.32     2795.47     90.14 o 
   2   8   5     1194.81     1331.67     55.59 o 
   3   8   5       92.70      104.08     22.01 o 
   4   8   5      314.06      328.47     30.81 o 
   5   8   5        9.44       -3.60     15.79 o 
  -5   9   5      211.07      226.42     24.42 o 
  -4   9   5      220.66      190.60     21.38 o 
  -3   9   5       69.28       77.12     10.95 o 
  -2   9   5      342.32      345.87     18.34 o 
  -1   9   5      648.52      683.28     26.84 o 
   0   9   5     1268.52     1299.43     37.22 o 
   1   9   5      128.43      112.88     17.68 o 
   2   9   5      270.68      234.30     23.48 o 
   3   9   5      556.32      651.96     40.26 o 
   4   9   5       97.16      116.48     25.13 o 
  -4  10   5      303.13      357.33     28.95 o 
  -3  10   5      449.32      441.60     31.14 o 
  -2  10   5      378.20      387.16     20.53 o 
  -1  10   5      432.54      402.53     21.35 o 
   0  10   5      423.35      334.75     27.51 o 
   1  10   5      940.64     1009.72     46.52 o 
   2  10   5       74.83      107.74     21.01 o 
   3  10   5      133.52      129.86     25.26 o 
  -3  11   5      361.36      370.95     30.30 o 
  -2  11   5      450.27      462.93     33.55 o 
  -1  11   5       56.47       45.42     11.68 o 
   0  11   5       62.22       66.40     12.42 o 
   2  11   5       27.77       19.87     17.03 o 
  -4 -10   6      137.01      147.95     24.75 o 
   2 -10   6      314.32      312.47     29.70 o 
   3 -10   6      125.32      101.91     14.64 o 
  -5  -9   6      608.39      603.43     44.57 o 
  -4  -9   6       28.50       13.11     14.19 o 
  -3  -9   6      790.73      789.24     41.27 o 
   1  -9   6        9.28       11.43      8.26 o 
   2  -9   6      211.90      203.86     16.34 o 
   3  -9   6      100.29       90.99     13.37 o 
   4  -9   6      329.49      305.02     31.27 o 
  -6  -8   6       60.38       21.04     18.33 o 
  -5  -8   6      233.81      257.37     31.65 o 
  -4  -8   6     1843.16     1810.90     74.03 o 
  -3  -8   6      335.56      299.42     23.85 o 
  -2  -8   6      273.86      275.21     21.15 o 
   1  -8   6       88.40       97.13     22.70 o 
   2  -8   6      264.22      246.99     16.03 o 
   3  -8   6      763.49      735.07     28.73 o 
   4  -8   6       87.37       86.62     28.51 o 
  -6  -7   6      494.54      435.29     40.59 o 
  -5  -7   6     1244.93     1216.81     62.79 o 
  -4  -7   6      117.03      117.08     21.36 o 
  -3  -7   6     2066.57     2053.86     74.95 o 
  -2  -7   6     2712.58     2677.79     86.32 o 
  -1  -7   6      369.22      371.98     20.74 o 
   0  -7   6      325.04      328.98     22.96 o 
   1  -7   6       19.59       12.49      7.01 o 
   2  -7   6      228.42      216.67     14.28 o 
   3  -7   6       59.63       54.67     10.35 o 
   4  -7   6      610.63      584.73     26.01 o 
   5  -7   6      518.56      439.78     35.42 o 
  -7  -6   6      196.49      161.89     31.41 o 
  -6  -6   6      486.24      524.13     42.08 o 
  -5  -6   6      382.51      361.02     32.49 o 
  -4  -6   6     1178.16     1213.88     55.72 o 
  -3  -6   6      415.58      412.41     26.67 o 
  -2  -6   6     1375.33     1392.24     50.36 o 
  -1  -6   6      911.70      890.22     34.74 o 
   0  -6   6      666.63      675.35     30.65 o 
   1  -6   6     2584.51     2548.73     60.95 o 
   2  -6   6      893.87      868.38     27.99 o 
   3  -6   6      316.37      285.25     16.63 o 
   4  -6   6      145.63      136.32     19.50 o 
   5  -6   6       64.27       39.30     11.01 o 
  -7  -5   6      408.23      435.91     39.91 o 
  -6  -5   6       27.79        8.96     15.70 o 
  -5  -5   6      357.40      334.05     32.93 o 
  -4  -5   6        6.83       -7.39      9.59 o 
  -3  -5   6      552.73      534.93     31.27 o 
  -2  -5   6     1033.99     1111.40     42.29 o 
  -1  -5   6     2855.75     2922.36     61.08 o 
   0  -5   6     1641.79     1718.89     57.32 o 
   1  -5   6       19.20       12.99      5.49 o 
   2  -5   6      687.09      665.64     22.85 o 
   3  -5   6      410.39      370.35     17.65 o 
   4  -5   6      268.11      237.54     16.21 o 
   5  -5   6       95.75       78.07     13.41 o 
  -8  -4   6      202.05      251.76     34.47 o 
  -7  -4   6      258.31      254.90     33.20 o 
  -6  -4   6     1593.29     1618.06     73.24 o 
  -5  -4   6      646.70      651.90     42.10 o 
  -4  -4   6      661.89      666.88     39.91 o 
  -3  -4   6      122.03      118.06     16.84 o 
  -2  -4   6     3188.29     3175.45    123.20 o 
  -1  -4   6     1264.61     1280.03     30.12 o 
   0  -4   6     1897.05     1898.19     40.65 o 
   1  -4   6     6775.45     6564.42    130.02 o 
   2  -4   6     2779.05     2792.22     65.28 o 
   3  -4   6      148.00      133.69     15.77 o 
   4  -4   6      433.73      388.46     19.36 o 
   5  -4   6        4.70       -2.56      8.49 o 
   6  -4   6       62.09       33.93     17.44 o 
  -8  -3   6      456.15      448.26     38.21 o 
  -7  -3   6      967.08     1025.02     56.16 o 
  -6  -3   6      175.11      143.89     25.18 o 
  -5  -3   6     1122.17     1150.55     55.89 o 
  -4  -3   6        4.54       -3.38     10.97 o 
  -3  -3   6     1634.79     1505.34     61.22 o 
  -2  -3   6     2698.08     2593.04     57.64 o 
  -1  -3   6     7074.68     7272.94    116.07 o 
   0  -3   6     6701.29     7056.95    111.66 o 
   1  -3   6        9.83        7.65      2.86 o 
   2  -3   6     2992.46     2932.68     63.55 o 
   3  -3   6     1019.96      977.08     43.53 o 
   4  -3   6      275.23      247.24     15.33 o 
   5  -3   6      306.01      312.60     27.43 o 
   6  -3   6       67.18       67.77     19.44 o 
  -8  -2   6      144.68      147.84     27.19 o 
  -7  -2   6      499.70      505.80     38.64 o 
  -6  -2   6     1026.26      976.45     51.50 o 
  -5  -2   6      801.27      747.86     43.24 o 
  -4  -2   6     2417.28     2428.88     86.94 o 
  -3  -2   6     1075.76     1104.17     47.55 o 
  -2  -2   6     2722.68     2609.61     87.97 o 
  -1  -2   6     1331.07     1331.29     37.61 o 
   0  -2   6     2195.40     2258.41     64.85 o 
   1  -2   6     8159.37     8063.14    129.16 o 
   2  -2   6     3492.71     3432.93     71.89 o 
   3  -2   6     1027.02      976.98     43.96 o 
   4  -2   6      926.70      857.55     28.26 o 
   5  -2   6      208.93      210.93     25.37 o 
   6  -2   6      413.33      449.96     33.22 o 
  -8  -1   6      186.87      187.62     28.30 o 
  -7  -1   6      222.28      182.34     26.13 o 
  -6  -1   6      956.02      926.03     48.55 o 
  -5  -1   6     2955.44     2863.70     99.24 o 
  -4  -1   6       28.26       11.72     10.02 o 
  -3  -1   6     7695.79     8047.01    162.13 o 
  -2  -1   6    10289.21    10172.56    160.23 o 
  -1  -1   6     1213.90     1213.49     22.91 o 
   0  -1   6      956.32      946.94     18.27 o 
   1  -1   6       84.25       69.63     16.06 o 
   2  -1   6     1337.98     1333.93     39.09 o 
   3  -1   6      205.35      179.62     11.22 o 
   4  -1   6     1731.75     1822.16     68.34 o 
   5  -1   6     1576.85     1689.68     66.80 o 
   6  -1   6       24.12       18.28     15.95 o 
  -8   0   6        3.38       20.58     17.19 o 
  -7   0   6      279.28      283.33     28.76 o 
  -6   0   6       34.42       42.48     16.46 o 
  -5   0   6     1568.54     1603.98     62.82 o 
  -4   0   6     5403.20     5456.01    117.95 o 
  -3   0   6     1083.61     1088.64     31.96 o 
  -2   0   6       41.95       28.32      3.64 o 
  -1   0   6      520.31      491.14     20.52 o 
   0   0   6        1.66        2.81      2.04 o 
   1   0   6      260.74      273.41      9.65 o 
   2   0   6     1266.05     1212.51     29.60 o 
   3   0   6     2415.76     2506.37     83.53 o 
   4   0   6      200.99      194.90     23.07 o 
   5   0   6      281.91      328.90     27.35 o 
   6   0   6      632.97      658.89     38.91 o 
   7   0   6       66.02       98.02     20.88 o 
  -8   1   6      184.26      202.32     29.27 o 
  -7   1   6      200.87      206.46     26.45 o 
  -6   1   6      906.28      894.94     45.25 o 
  -5   1   6     2943.58     2893.53     69.92 o 
  -4   1   6       25.61       28.16      6.87 o 
  -3   1   6     7625.74     7630.02    124.84 o 
  -2   1   6    10207.21     9981.51    158.99 o 
  -1   1   6     1157.75     1132.26     22.36 o 
   0   1   6      928.81      913.41     19.16 o 
   1   1   6       72.97       55.83     11.07 o 
   2   1   6     1304.53     1316.07     50.28 o 
   3   1   6      207.11      236.27     21.55 o 
   4   1   6     1765.09     1776.21     66.83 o 
   5   1   6     1545.32     1632.33     65.15 o 
   6   1   6       25.30        3.22     13.81 o 
  -8   2   6      146.52      195.79     30.41 o 
  -7   2   6      510.30      461.74     35.25 o 
  -6   2   6     1024.38     1013.84     48.17 o 
  -5   2   6      839.11      830.98     48.58 o 
  -4   2   6     2508.11     2503.54     59.20 o 
  -3   2   6     1137.53     1120.95     23.09 o 
  -2   2   6     2765.43     2722.88     45.45 o 
  -1   2   6     1415.48     1386.88     25.91 o 
   0   2   6     2237.86     2236.29     84.43 o 
   1   2   6     8085.42     8000.51    216.97 o 
   2   2   6     3533.50     3557.03    108.33 o 
   3   2   6     1003.32     1080.10     46.52 o 
   4   2   6      984.77      986.17     46.57 o 
   5   2   6      197.68      187.83     23.99 o 
   6   2   6      430.38      391.86     31.06 o 
  -8   3   6      440.69      482.16     38.18 o 
  -7   3   6      968.15      993.10     51.07 o 
  -6   3   6      185.39      162.63     14.85 o 
  -5   3   6     1090.46     1145.18     60.15 o 
  -4   3   6        6.85        0.70      4.82 o 
  -3   3   6     1660.26     1686.81     41.40 o 
  -2   3   6     2750.40     2737.71     46.46 o 
  -1   3   6     6998.85     7199.59    117.36 o 
   0   3   6     6751.96     6927.55    135.40 o 
   1   3   6       14.71       20.93      9.45 o 
   2   3   6     2970.21     3030.09     96.10 o 
   3   3   6      942.83      937.73     43.46 o 
   4   3   6      292.98      307.95     26.32 o 
   5   3   6      296.12      281.08     26.13 o 
   6   3   6       66.66       58.49     19.39 o 
  -8   4   6      205.76      285.93     34.79 o 
  -7   4   6      260.98      260.53     28.43 o 
  -6   4   6     1574.51     1584.43     78.40 o 
  -5   4   6      631.33      626.59     23.89 o 
  -4   4   6      665.80      644.81     32.79 o 
  -3   4   6      122.62      111.91      9.47 o 
  -2   4   6     3173.11     3166.09     54.86 o 
  -1   4   6     1229.69     1231.20     26.16 o 
   0   4   6     1951.59     1934.29     44.44 o 
   1   4   6     6770.54     6542.31    182.53 o 
   2   4   6     2784.18     2826.04     91.55 o 
   3   4   6      148.80      113.18     18.95 o 
   4   4   6      453.01      456.19     32.03 o 
   5   4   6        4.73       -0.30     13.78 o 
   6   4   6       61.52       48.63     20.01 o 
  -7   5   6      398.30      413.65     33.36 o 
  -6   5   6       24.73       20.17      9.48 o 
  -5   5   6      402.72      421.36     23.79 o 
  -4   5   6        8.67        2.29      5.60 o 
  -3   5   6      631.90      670.46     30.15 o 
  -2   5   6     1074.22     1083.09     31.04 o 
  -1   5   6     2912.48     2875.61     52.88 o 
   0   5   6     1683.46     1744.71     42.34 o 
   1   5   6       21.92       11.67     10.91 o 
   2   5   6      669.50      695.82     36.07 o 
   3   5   6      422.62      446.09     30.65 o 
   4   5   6      273.70      236.65     25.34 o 
   5   5   6      110.55       70.40     20.58 o 
   6   5   6       70.16       82.50     23.37 o 
  -7   6   6      197.94      204.69     17.80 o 
  -6   6   6      473.04      467.86     22.56 o 
  -5   6   6      391.93      392.95     35.63 o 
  -4   6   6     1167.36     1191.07    103.79 o 
  -3   6   6      420.05      430.78     18.32 o 
  -2   6   6     1329.43     1326.88     37.22 o 
  -1   6   6      883.14      891.42     22.21 o 
   0   6   6      617.76      576.21     21.20 o 
   1   6   6     2541.45     2554.78     83.42 o 
   2   6   6      852.42      916.33     43.32 o 
   3   6   6      332.51      352.62     28.21 o 
   4   6   6      133.26      167.04     24.80 o 
   5   6   6       64.72       31.19     19.04 o 
  -6   7   6      498.45      513.81     23.66 o 
  -5   7   6     1256.81     1219.07     77.32 o 
  -4   7   6      115.49       97.98     11.51 o 
  -3   7   6     2118.08     2101.49     53.72 o 
  -2   7   6     2739.44     2765.58     66.77 o 
  -1   7   6      381.42      375.59     19.06 o 
   0   7   6      360.95      362.43     17.01 o 
   1   7   6       20.36       13.65     10.15 o 
   2   7   6      234.63      252.74     24.04 o 
   3   7   6       69.57       63.01     17.68 o 
   4   7   6      599.06      627.91     42.21 o 
   5   7   6      528.15      631.19     45.14 o 
  -6   8   6       57.50       79.42     20.93 o 
  -5   8   6      229.12      225.68     16.22 o 
  -4   8   6     1801.24     1842.78     79.35 o 
  -3   8   6      325.48      313.59     17.26 o 
  -2   8   6      265.22      257.76     19.08 o 
  -1   8   6      929.17      880.23     30.55 o 
   0   8   6      171.39      142.26     12.77 o 
   1   8   6       90.46       76.79     16.03 o 
   2   8   6      266.98      305.07     26.43 o 
   3   8   6      746.17      844.50     46.11 o 
   4   8   6       80.94      119.19     25.02 o 
  -5   9   6      614.90      737.06     41.27 o 
  -4   9   6       26.30       18.01      8.98 o 
  -3   9   6      777.92      809.85     29.85 o 
  -2   9   6     1029.21     1025.24     34.30 o 
  -1   9   6      116.21      132.91     14.41 o 
   0   9   6      107.44       95.36     18.11 o 
   1   9   6       11.25       18.76     12.02 o 
   2   9   6      207.25      239.25     26.35 o 
   3   9   6       91.00      117.95     23.18 o 
   4   9   6      330.55      362.61     34.25 o 
  -4  10   6      143.64      176.62     24.53 o 
  -3  10   6       63.41       80.26     12.26 o 
  -2  10   6      256.16      275.29     18.28 o 
  -1  10   6      115.38      148.26     15.31 o 
   0  10   6      143.32      137.69     21.61 o 
   1  10   6      544.57      586.70     35.88 o 
   2  10   6      334.56      353.62     29.95 o 
   3  10   6      129.93      142.10     26.78 o 
  -2  11   6       72.28       83.82     13.72 o 
  -1  11   6      303.29      300.60     20.12 o 
   0  11   6      315.93      311.90     20.20 o 
   1  11   6        5.29        0.60     12.54 o 
   2 -10   7      160.17      175.29     18.31 o 
  -5  -9   7       99.60       92.06     23.07 o 
  -4  -9   7       97.05       57.21     17.65 o 
   1  -9   7       14.13       20.47     13.16 o 
   2  -9   7      389.69      369.27     26.55 o 
   3  -9   7       50.05       36.18     11.60 o 
  -6  -8   7      250.55      209.17     35.31 o 
  -5  -8   7       48.05       28.48     16.68 o 
  -4  -8   7       29.10       34.33     15.65 o 
  -3  -8   7      210.04      215.07     21.28 o 
   0  -8   7      751.51      699.10     36.15 o 
   1  -8   7     1219.08     1273.48     56.16 o 
   2  -8   7      340.87      340.00     19.06 o 
   3  -8   7       14.12        9.83      8.95 o 
   4  -8   7       12.13        4.93      9.60 o 
  -6  -7   7       81.85       54.05     22.99 o 
  -5  -7   7      221.34      228.01     30.76 o 
  -4  -7   7       36.51       24.59     14.65 o 
  -3  -7   7      499.77      520.28     31.17 o 
  -1  -7   7     1921.73     1956.17     68.91 o 
   0  -7   7     1158.73     1277.87     49.42 o 
   1  -7   7       14.31       10.46     10.94 o 
   2  -7   7      586.44      544.52     22.80 o 
   3  -7   7      239.15      205.17     15.68 o 
   4  -7   7      113.25      125.13     17.23 o 
  -7  -6   7      277.54      225.90     36.45 o 
  -6  -6   7      201.42      144.92     29.89 o 
  -5  -6   7      679.83      645.62     44.65 o 
  -4  -6   7     1484.28     1525.10     64.85 o 
  -3  -6   7       78.59       65.26     14.46 o 
  -2  -6   7      506.88      479.75     25.29 o 
  -1  -6   7      517.53      498.21     27.35 o 
   0  -6   7      525.60      503.82     26.86 o 
   1  -6   7     1677.75     1640.88     42.70 o 
   2  -6   7     1200.29     1171.86     57.54 o 
   3  -6   7      752.89      730.83     27.35 o 
   4  -6   7      169.05      163.48     20.52 o 
   5  -6   7      203.53      173.67     29.08 o 
  -7  -5   7       45.87       17.19     19.17 o 
  -6  -5   7      489.43      523.29     42.46 o 
  -5  -5   7      702.11      635.66     43.57 o 
  -4  -5   7       64.99       47.68     16.27 o 
  -3  -5   7     1315.66     1437.89     56.29 o 
  -2  -5   7     2564.97     2568.44     56.75 o 
  -1  -5   7     1047.29     1010.83     26.94 o 
   0  -5   7      290.18      302.80     19.82 o 
   1  -5   7      210.06      218.42     13.25 o 
   2  -5   7      408.16      373.74     23.12 o 
   3  -5   7      214.50      211.16     18.63 o 
   4  -5   7      745.92      721.72     27.86 o 
   5  -5   7      420.68      395.73     31.65 o 
  -7  -4   7      388.85      378.89     36.42 o 
  -6  -4   7      113.71      124.01     24.67 o 
  -5  -4   7     1680.85     1747.00     76.09 o 
  -4  -4   7     4260.90     3968.36    133.98 o 
  -3  -4   7      171.41      187.10     19.20 o 
  -2  -4   7      402.79      397.40     20.16 o 
  -1  -4   7      301.02      290.67     13.31 o 
   0  -4   7      103.61       97.37     12.21 o 
   1  -4   7       19.78       18.62     15.83 o 
   2  -4   7     1400.06     1341.72     35.81 o 
   3  -4   7     2532.96     2457.15     58.71 o 
   4  -4   7       97.37       83.16     16.65 o 
   5  -4   7      458.56      380.35     31.41 o 
   6  -4   7      299.52      288.94     29.97 o 
  -8  -3   7      231.09      214.85     32.47 o 
  -7  -3   7       67.52       75.27     22.12 o 
  -6  -3   7     1338.17     1262.24     63.17 o 
  -5  -3   7     1463.10     1461.55     65.69 o 
  -4  -3   7      173.56       98.56     19.82 o 
  -3  -3   7     2958.62     2719.49     95.47 o 
  -2  -3   7     2979.39     2945.64     63.00 o 
  -1  -3   7     1546.33     1659.71     46.74 o 
   0  -3   7      243.74      237.59     10.38 o 
   1  -3   7      428.65      408.91     15.67 o 
   2  -3   7      820.19      816.81     25.02 o 
   3  -3   7       69.64       58.27     16.12 o 
   4  -3   7      900.52      899.82     45.35 o 
   5  -3   7      627.48      590.36     38.45 o 
   6  -3   7       92.72       62.55     20.12 o 
  -8  -2   7       77.04       81.37     21.77 o 
  -7  -2   7      589.61      600.94     42.24 o 
  -6  -2   7      635.78      678.68     42.40 o 
  -5  -2   7      781.71      794.03     44.68 o 
  -4  -2   7     2528.95     2535.83     90.71 o 
  -3  -2   7      737.99      719.38     25.38 o 
  -2  -2   7     2915.50     2922.98     92.95 o 
  -1  -2   7     2000.90     1998.22     60.25 o 
   0  -2   7      934.17      955.20     33.18 o 
   1  -2   7     4550.82     4321.52     90.25 o 
   2  -2   7     1317.22     1320.59     33.88 o 
   3  -2   7     1338.61     1312.91     35.57 o 
   4  -2   7      313.56      263.35     25.70 o 
   5  -2   7      300.31      282.66     27.62 o 
   6  -2   7      242.29      259.94     27.40 o 
  -8  -1   7      543.82      493.10     39.18 o 
  -7  -1   7      379.55      364.35     32.36 o 
  -6  -1   7      364.69      341.30     30.30 o 
  -5  -1   7      858.33      806.40     43.65 o 
  -4  -1   7      535.90      509.31    109.19 o 
  -3  -1   7     1232.94     1307.06     27.04 o 
  -2  -1   7     3279.43     3418.03     58.47 o 
  -1  -1   7     9793.45     9469.95    149.36 o 
   0  -1   7     3453.06     3423.22     58.94 o 
   1  -1   7      240.91      228.95     11.08 o 
   2  -1   7     2493.33     2549.41     55.84 o 
   3  -1   7      395.62      383.81     26.70 o 
   4  -1   7       67.56       58.68     16.11 o 
   5  -1   7      125.81      143.10     23.42 o 
   6  -1   7      298.31      291.67     28.11 o 
  -8   0   7       97.17      100.54     23.45 o 
  -7   0   7      108.32      114.59     22.66 o 
  -6   0   7      840.72      849.78     45.19 o 
  -5   0   7      399.88      384.56     19.41 o 
  -4   0   7      137.06      127.72     11.41 o 
  -3   0   7      937.58      908.33     20.02 o 
  -2   0   7     2968.23     2847.96     49.27 o 
  -1   0   7     1178.46     1171.59     22.92 o 
   0   0   7     1466.55     1434.02     27.05 o 
   1   0   7     5570.90     5484.14    106.55 o 
   2   0   7     1769.56     1805.21     63.66 o 
   3   0   7       43.47       54.15     14.11 o 
   4   0   7       66.53       71.10     16.63 o 
   5   0   7       22.50        6.72     14.35 o 
   6   0   7       19.26       33.71     17.30 o 
  -8   1   7      542.26      555.29     41.97 o 
  -7   1   7      380.36      341.14     30.41 o 
  -6   1   7      336.38      323.57     27.40 o 
  -5   1   7      904.00      913.61     30.36 o 
  -4   1   7      528.60      461.94     19.09 o 
  -3   1   7     1188.91     1252.94     25.22 o 
  -2   1   7     3275.61     3359.94     57.53 o 
  -1   1   7     9707.39     9279.93    148.84 o 
   0   1   7     3546.41     3655.81     60.61 o 
   1   1   7      218.61      216.07     10.42 o 
   2   1   7     2499.67     2568.08     84.07 o 
   3   1   7      433.95      490.23     31.35 o 
   4   1   7       63.84       81.37     17.28 o 
   5   1   7      126.09      123.25     21.07 o 
   6   1   7      282.20      299.36     29.27 o 
  -8   2   7       74.58       77.25     22.77 o 
  -7   2   7      578.74      593.74     38.88 o 
  -6   2   7      610.03      622.85     26.38 o 
  -5   2   7      797.74      821.65     28.35 o 
  -4   2   7     2525.18     2548.61     60.73 o 
  -3   2   7      689.40      660.33     21.98 o 
  -2   2   7     2974.41     2938.53     49.96 o 
  -1   2   7     1967.12     1988.68     36.27 o 
   0   2   7      887.50      894.80     20.60 o 
   1   2   7     4576.46     4486.24    132.27 o 
   2   2   7     1309.06     1315.23     52.26 o 
   3   2   7     1388.18     1465.75     58.19 o 
   4   2   7      305.97      283.98     25.18 o 
   5   2   7      308.78      308.27     27.70 o 
   6   2   7      239.51      217.97     27.19 o 
  -8   3   7      232.75      285.85     33.63 o 
  -7   3   7       71.93       78.20     20.01 o 
  -6   3   7     1359.24     1348.72     41.49 o 
  -5   3   7     1445.24     1417.59     46.95 o 
  -4   3   7      160.66      133.84     10.96 o 
  -3   3   7     2886.37     2931.38     66.33 o 
  -2   3   7     2932.09     2868.72     50.49 o 
  -1   3   7     1524.93     1569.16     31.41 o 
   0   3   7      248.29      256.35     11.94 o 
   1   3   7      454.51      485.89     27.73 o 
   2   3   7      785.70      755.82     37.77 o 
   3   3   7       70.37       77.39     17.19 o 
   4   3   7      858.16      875.96     44.54 o 
   5   3   7      626.97      604.14     37.88 o 
   6   3   7       87.52       80.45     20.77 o 
  -7   4   7      388.27      359.50     32.00 o 
  -6   4   7      104.02      115.67     13.45 o 
  -5   4   7     1701.21     1780.46     65.13 o 
  -4   4   7     4298.96     4413.33    281.34 o 
  -3   4   7      149.96      146.97     10.74 o 
  -2   4   7      440.02      425.71     12.33 o 
  -1   4   7      325.92      313.61     11.41 o 
   0   4   7      104.90      102.96     10.00 o 
   1   4   7       19.86       16.57     11.62 o 
   2   4   7     1410.58     1437.48     57.00 o 
   3   4   7     2610.46     2877.05     97.18 o 
   4   4   7      103.64      114.62     21.72 o 
   5   4   7      474.11      520.55     37.58 o 
   6   4   7      302.26      309.81     31.11 o 
  -7   5   7       42.00       39.89     12.17 o 
  -6   5   7      482.12      489.86     23.09 o 
  -5   5   7      754.63      693.43     53.29 o 
  -4   5   7       68.43       60.82      9.55 o 
  -3   5   7     1288.74     1354.97     59.27 o 
  -2   5   7     2534.62     2506.26     60.44 o 
  -1   5   7     1070.76     1056.23     24.56 o 
   0   5   7      312.06      284.72     14.42 o 
   1   5   7      211.76      203.24     20.12 o 
   2   5   7      426.51      380.38     27.78 o 
   3   5   7      219.77      194.09     24.40 o 
   4   5   7      764.73      786.53     44.60 o 
   5   5   7      408.05      384.79     33.68 o 
  -7   6   7      272.00      240.37     19.75 o 
  -6   6   7      199.01      193.88     24.53 o 
  -5   6   7      670.80      672.06     25.95 o 
  -4   6   7     1472.59     1489.54     95.35 o 
  -3   6   7       93.10       90.94     10.76 o 
  -2   6   7      477.13      480.82     19.80 o 
  -1   6   7      553.39      526.29     16.70 o 
   0   6   7      477.42      434.06     18.80 o 
   1   6   7     1643.12     1676.87     62.68 o 
   2   6   7     1205.32     1254.01     54.53 o 
   3   6   7      725.84      740.39     41.94 o 
   4   6   7      173.33      209.39     28.16 o 
   5   6   7      193.82      221.35     31.11 o 
  -6   7   7       85.62      120.86     18.85 o 
  -5   7   7      208.27      215.18     15.69 o 
  -4   7   7       37.75       30.62      8.98 o 
  -3   7   7      497.69      492.65     21.15 o 
  -2   7   7      679.88      700.78     25.80 o 
  -1   7   7     1929.80     1955.13     51.99 o 
   0   7   7     1121.30     1147.30     34.48 o 
   1   7   7       11.01        2.41     12.27 o 
   2   7   7      563.73      563.14     35.85 o 
   3   7   7      233.42      262.67     29.49 o 
   4   7   7      121.66      155.88     26.43 o 
  -6   8   7      251.52      265.48     18.73 o 
  -5   8   7       48.61       49.31     10.82 o 
  -4   8   7       27.32       35.32     10.05 o 
  -3   8   7      198.78      199.52     14.57 o 
  -2   8   7      443.95      449.15     21.08 o 
  -1   8   7      194.64      193.12     14.68 o 
   0   8   7      729.44      684.91     25.80 o 
   1   8   7     1230.45     1196.17     51.26 o 
   2   8   7      339.67      347.31     28.57 o 
   3   8   7       13.00       -0.84     15.57 o 
   4   8   7       11.67        0.51     18.06 o 
  -5   9   7      101.72      114.05     14.74 o 
  -4   9   7      100.69       92.62     13.01 o 
  -3   9   7      322.34      325.10     18.84 o 
  -2   9   7      291.13      267.77     17.68 o 
  -1   9   7     1534.83     1589.99     48.59 o 
   0   9   7      797.03      863.91     45.25 o 
   1   9   7       13.56       -6.55     12.18 o 
   2   9   7      396.12      397.98     31.76 o 
   3   9   7       49.80       63.22     21.96 o 
  -4  10   7      276.73      272.15     25.68 o 
  -3  10   7      110.18      101.79     13.70 o 
  -2  10   7      206.12      223.81     16.94 o 
  -1  10   7      109.03      118.79     14.69 o 
   0  10   7       78.95       69.38     12.54 o 
   1  10   7      230.96      201.59     25.43 o 
   2  10   7      158.86      174.02     25.86 o 
  -1  11   7      219.03      250.47     19.30 o 
   0  11   7       67.90       70.41     14.93 o 
   1  -9   8      286.56      326.06     27.21 o 
   2  -9   8      107.49      123.86     15.37 o 
  -5  -8   8      575.18      594.99     43.73 o 
  -4  -8   8     1212.69     1287.13     59.68 o 
   0  -8   8       59.84       60.33     14.81 o 
   1  -8   8       20.02       -0.11      9.61 o 
   2  -8   8      317.42      315.05     23.11 o 
   3  -8   8      625.24      596.57     27.12 o 
  -6  -7   8      454.28      390.07     39.61 o 
  -5  -7   8      495.27      451.86     38.53 o 
  -4  -7   8      174.61      163.08     24.21 o 
  -1  -7   8      798.22      811.03     39.04 o 
   0  -7   8      245.30      255.44     21.20 o 
   1  -7   8      282.36      266.60     22.31 o 
   2  -7   8      300.93      285.68     17.63 o 
   3  -7   8      106.87      102.10     13.47 o 
   4  -7   8      460.73      404.26     23.02 o 
  -6  -6   8       23.40       13.89     18.36 o 
  -5  -6   8      316.92      284.23     31.44 o 
  -4  -6   8     1150.13     1191.27     56.18 o 
  -3  -6   8     1077.90     1102.79     47.82 o 
  -1  -6   8      137.19      101.38     15.11 o 
   0  -6   8      505.78      474.96     28.02 o 
   1  -6   8      265.14      274.32     21.42 o 
   2  -6   8      437.89      425.35     20.26 o 
   3  -6   8      427.87      411.10     21.08 o 
   4  -6   8       73.16       61.82     12.68 o 
  -7  -5   8      121.16      111.26     28.59 o 
  -6  -5   8      134.39      108.14     26.16 o 
  -5  -5   8      257.76      203.18     29.24 o 
  -4  -5   8      183.81      190.16     25.40 o 
  -3  -5   8      759.62      811.82     39.67 o 
  -2  -5   8      598.11      630.02     20.98 o 
  -1  -5   8     3633.93     3689.63    110.42 o 
   0  -5   8     1998.55     2000.82     67.53 o 
   1  -5   8        7.98       -2.33      7.88 o 
   2  -5   8      662.45      627.24     23.43 o 
   3  -5   8      145.51      120.04     13.13 o 
   4  -5   8      128.83      105.52     20.04 o 
   5  -5   8       43.39       30.68     17.38 o 
  -7  -4   8       65.70       56.32     21.53 o 
  -6  -4   8      245.51      198.88     30.35 o 
  -5  -4   8       28.53        6.12     15.57 o 
  -4  -4   8      105.01       98.10     20.12 o 
  -3  -4   8     1672.86     1683.64     65.39 o 
  -2  -4   8     1711.01     1811.61     78.24 o 
  -1  -4   8       78.58       67.34     11.40 o 
   0  -4   8     1762.81     1697.12     58.76 o 
   1  -4   8     1856.53     1859.02     62.79 o 
   2  -4   8      197.47      186.00     12.88 o 
   3  -4   8       27.78       25.97     12.63 o 
   4  -4   8       87.59       56.43     17.92 o 
   5  -4   8       78.81       64.61     19.52 o 
  -7  -3   8      198.65      249.92     32.71 o 
  -6  -3   8      372.07      397.54     35.85 o 
  -5  -3   8      292.83      267.09     30.16 o 
  -4  -3   8      385.24      322.13     30.30 o 
  -3  -3   8     1444.04     1312.66     90.11 o 
  -2  -3   8      428.69      420.34     13.68 o 
  -1  -3   8     5255.13     5483.71     90.23 o 
   0  -3   8     3307.62     3131.82     68.17 o 
   1  -3   8      293.24      290.05     19.52 o 
   2  -3   8     1000.55      955.06     28.36 o 
   3  -3   8      416.10      404.45     27.92 o 
   4  -3   8      133.75      118.76     20.36 o 
   5  -3   8        5.90       13.35     15.19 o 
  -8  -2   8       73.19       31.00     19.33 o 
  -7  -2   8      782.95      815.42     50.25 o 
  -6  -2   8      207.46      188.10     26.94 o 
  -5  -2   8     1045.77     1068.83     53.18 o 
  -4  -2   8     2057.81     1970.84     77.58 o 
  -3  -2   8      975.91      948.29     22.99 o 
  -2  -2   8     2818.86     2752.85    132.20 o 
  -1  -2   8       93.11       95.43      6.55 o 
   0  -2   8     2106.96     2169.55     48.62 o 
   1  -2   8     2028.85     1924.23     45.55 o 
   2  -2   8     1678.90     1698.00     41.77 o 
   3  -2   8     1029.90      999.30     46.17 o 
   4  -2   8      152.59      156.26     23.64 o 
   5  -2   8      279.10      288.40     28.62 o 
   6  -2   8      128.55      146.35     24.56 o 
  -8  -1   8      143.67      125.01     25.43 o 
  -7  -1   8      152.53      143.18     25.56 o 
  -6  -1   8     1316.04     1377.45     63.14 o 
  -5  -1   8      506.70      469.08     33.30 o 
  -4  -1   8      320.08      275.06     18.67 o 
  -3  -1   8     2072.89     2155.42     41.06 o 
  -2  -1   8      704.66      676.06     17.07 o 
  -1  -1   8     1571.06     1550.79     30.42 o 
   0  -1   8      916.38      903.81     19.42 o 
   1  -1   8     1178.21     1206.64     31.83 o 
   2  -1   8      696.18      706.62     35.09 o 
   3  -1   8      342.42      341.52     26.70 o 
   4  -1   8     1037.80     1038.18     49.74 o 
   5  -1   8      325.38      370.09     30.95 o 
   6  -1   8       26.97       26.21     17.63 o 
  -8   0   8       98.24      108.82     24.96 o 
  -7   0   8      691.74      707.82     44.97 o 
  -6   0   8      474.81      454.73     33.09 o 
  -5   0   8     1561.36     1637.96     46.58 o 
  -4   0   8     5266.41     5352.81    117.21 o 
  -3   0   8     1339.58     1339.50     27.54 o 
  -2   0   8      725.50      720.41     17.01 o 
  -1   0   8      724.03      712.90     16.34 o 
   0   0   8       82.46       96.25      5.84 o 
   1   0   8       78.50       63.98      8.01 o 
   2   0   8     1170.71     1197.66     49.09 o 
   3   0   8     2002.17     2117.46     76.19 o 
   4   0   8      165.83      211.33     24.53 o 
   5   0   8      208.28      278.03     27.86 o 
   6   0   8      226.64      273.77     28.57 o 
  -8   1   8      154.68      163.95     29.24 o 
  -7   1   8      152.29      174.35     26.29 o 
  -6   1   8     1310.42     1308.06     57.75 o 
  -5   1   8      526.06      537.76     22.80 o 
  -4   1   8      337.59      344.36     16.97 o 
  -3   1   8     2081.22     2143.89     39.42 o 
  -2   1   8      746.62      705.13     16.42 o 
  -1   1   8     1633.12     1631.96     30.62 o 
   0   1   8      932.29      923.81     20.41 o 
   1   1   8     1159.08     1173.38     71.65 o 
   2   1   8      717.04      679.39     35.36 o 
   3   1   8      341.51      328.31     26.72 o 
   4   1   8     1040.07     1181.77     53.34 o 
   5   1   8      333.61      380.27     30.65 o 
   6   1   8       26.36       33.93     17.55 o 
  -8   2   8       74.66       68.31     22.15 o 
  -7   2   8      774.66      772.10     44.87 o 
  -6   2   8      211.21      215.93     16.14 o 
  -5   2   8     1041.79     1065.88     33.96 o 
  -4   2   8     2116.51     2139.99     52.78 o 
  -3   2   8      950.29      932.96     27.93 o 
  -2   2   8     2723.06     2662.45     60.92 o 
  -1   2   8       95.32       90.32      6.34 o 
   0   2   8     2031.36     2125.42     53.55 o 
   1   2   8     2024.99     1999.67     54.56 o 
   2   2   8     1696.12     1833.89     67.23 o 
   3   2   8     1006.44     1046.17     48.01 o 
   4   2   8      149.54      173.16     23.07 o 
   5   2   8      271.75      281.49     28.38 o 
   6   2   8      120.55      128.15     23.85 o 
  -7   3   8      199.38      224.41     28.05 o 
  -6   3   8      380.56      381.32     20.70 o 
  -5   3   8      285.80      283.11     16.48 o 
  -4   3   8      373.65      377.08     17.52 o 
  -3   3   8     1495.43     1505.36     53.37 o 
  -2   3   8      399.70      401.97     11.96 o 
  -1   3   8     5286.56     5457.73     98.33 o 
   0   3   8     3356.26     3300.02     68.53 o 
   1   3   8      300.08      281.46     28.38 o 
   2   3   8      980.16      986.52     45.19 o 
   3   3   8      429.42      445.82     31.73 o 
   4   3   8      137.50      147.87     22.18 o 
   5   3   8        5.91       -9.07     13.08 o 
  -7   4   8       61.79       51.67     12.81 o 
  -6   4   8      238.07      240.04     16.87 o 
  -5   4   8       30.66       31.55      8.67 o 
  -4   4   8      104.27      120.64     11.66 o 
  -3   4   8     1709.80     1665.00     43.83 o 
  -2   4   8     1685.50     1661.41     44.07 o 
  -1   4   8       65.36       52.60      6.33 o 
   0   4   8     1820.44     1828.11     37.34 o 
   1   4   8     1855.22     1914.10    146.74 o 
   2   4   8      194.30      201.07     21.82 o 
   3   4   8       27.84       29.57     15.11 o 
   4   4   8       90.34       69.61     18.82 o 
   5   4   8       76.21       72.46     22.31 o 
  -7   5   8      118.56      115.79     15.34 o 
  -6   5   8      135.55      146.37     27.32 o 
  -5   5   8      251.10      257.57     16.07 o 
  -4   5   8      218.53      212.23     14.06 o 
  -3   5   8      736.23      750.61     25.91 o 
  -2   5   8      588.88      575.50     21.94 o 
  -1   5   8     3650.40     3677.33     66.13 o 
   0   5   8     1980.41     2064.40     49.72 o 
   1   5   8        5.83       -3.18      7.04 o 
   2   5   8      669.70      688.89     38.34 o 
   3   5   8      145.65      145.51     22.88 o 
   4   5   8      131.11      136.55     24.23 o 
   5   5   8       39.39       27.70     18.52 o 
  -6   6   8       28.05       15.84     10.05 o 
  -5   6   8      317.93      290.83     18.55 o 
  -4   6   8     1197.42     1200.56     36.81 o 
  -3   6   8     1064.13     1073.10     33.67 o 
  -2   6   8      712.15      697.87     27.05 o 
  -1   6   8      144.81      148.84     12.46 o 
   0   6   8      546.70      575.95     21.93 o 
   1   6   8      254.28      238.76     15.94 o 
   2   6   8      428.31      405.50     30.16 o 
   3   6   8      437.78      408.56     32.65 o 
   4   6   8       71.87       75.73     23.23 o 
  -6   7   8      435.19      451.94     23.11 o 
  -5   7   8      478.12      454.12     22.27 o 
  -4   7   8      161.81      156.72     14.55 o 
  -3   7   8      731.15      754.05     59.68 o 
  -2   7   8      323.55      306.29     17.27 o 
  -1   7   8      788.79      843.37     38.35 o 
   0   7   8      254.42      223.67     15.44 o 
   1   7   8      265.64      264.05     17.00 o 
   2   7   8      287.95      303.53     27.46 o 
   3   7   8      103.31      100.16     22.42 o 
   4   7   8      454.43      515.57     39.37 o 
  -5   8   8      574.54      642.33     27.09 o 
  -4   8   8     1222.87     1281.64     59.28 o 
  -3   8   8      209.73      192.32     26.64 o 
  -2   8   8      155.29      149.81     14.88 o 
  -1   8   8      171.20      173.18     15.86 o 
   0   8   8       63.24       59.50     12.92 o 
   1   8   8       20.33       17.37      9.68 o 
   2   8   8      329.94      325.90     29.11 o 
   3   8   8      631.54      701.43     44.24 o 
  -4   9   8       41.64       40.55     11.22 o 
  -3   9   8      158.66      147.17     17.10 o 
  -2   9   8       91.02      107.13     14.10 o 
  -1   9   8      175.00      145.34     15.85 o 
   0   9   8      184.47      177.78     17.66 o 
   1   9   8      295.29      286.77     19.18 o 
   2   9   8      116.38       84.56     20.50 o 
  -3  10   8       70.53       70.14     16.91 o 
  -2  10   8      245.63      243.91     18.27 o 
  -1  10   8       26.87       24.11     10.69 o 
   0  10   8      147.12      139.90     16.78 o 
   1  10   8      193.96      165.60     24.88 o 
   0  -9   9      239.61      265.95     25.32 o 
   1  -9   9       16.70        3.22     12.35 o 
  -1  -8   9       11.79        9.99     11.48 o 
   0  -8   9      778.02      764.14     40.26 o 
   1  -8   9      406.92      358.01     27.94 o 
   2  -8   9        7.28      -14.30     11.37 o 
   3  -8   9       14.78       15.33     10.38 o 
  -6  -7   9      143.97      119.98     28.08 o 
  -5  -7   9        7.20       -1.46     14.51 o 
  -1  -7   9      931.03      938.81     43.92 o 
   0  -7   9      892.51      817.80     40.51 o 
   1  -7   9      232.84      202.40     21.39 o 
   2  -7   9      151.69      143.97     15.03 o 
   3  -7   9       65.21       59.42     12.36 o 
  -6  -6   9       15.10       -1.65     17.33 o 
  -5  -6   9      187.29      154.04     27.51 o 
  -4  -6   9      393.70      442.41     33.25 o 
  -2  -6   9      771.08      787.50     37.64 o 
  -1  -6   9        0.45      -10.72      7.15 o 
   0  -6   9      567.93      518.22     29.97 o 
   1  -6   9      366.87      334.02     24.50 o 
   2  -6   9      361.04      356.11     18.90 o 
   3  -6   9      362.66      322.37     19.41 o 
   4  -6   9       10.25        3.63     13.81 o 
  -7  -5   9      252.50      263.78     37.01 o 
  -6  -5   9      809.35      853.60     54.40 o 
  -5  -5   9      220.62      146.68     27.46 o 
  -4  -5   9      507.36      515.41     36.88 o 
  -3  -5   9      841.86      867.38     41.32 o 
  -2  -5   9       39.88       37.85     11.94 o 
  -1  -5   9      490.47      486.98     27.08 o 
   0  -5   9      719.57      632.46     32.44 o 
   1  -5   9     1681.61     1740.50     62.17 o 
   2  -5   9      413.20      409.65     19.62 o 
   3  -5   9      263.46      240.25     24.04 o 
   4  -5   9      637.88      618.35     40.18 o 
  -7  -4   9      436.40      465.34     40.78 o 
  -6  -4   9       43.80       15.19     19.25 o 
  -5  -4   9     1184.81     1188.38     61.79 o 
  -4  -4   9     1010.76      954.16     50.07 o 
  -3  -4   9      329.46      298.63     24.99 o 
  -2  -4   9       41.21       33.90      9.88 o 
  -1  -4   9        4.04       -3.63      6.82 o 
   0  -4   9       73.74       69.05     12.75 o 
   1  -4   9       82.97       65.69     13.02 o 
   2  -4   9     1001.32     1002.79     40.10 o 
   3  -4   9      818.90      823.30     43.11 o 
   4  -4   9       10.31       -8.37     11.72 o 
   5  -4   9       79.04       69.97     21.39 o 
  -7  -3   9      336.97      322.49     34.52 o 
  -6  -3   9     1236.51     1294.08     65.66 o 
  -5  -3   9      446.74      425.32     34.87 o 
  -4  -3   9      464.55      425.40     32.95 o 
  -3  -3   9     1161.52     1160.41     43.46 o 
  -2  -3   9       18.10       11.55      6.53 o 
  -1  -3   9      216.68      221.47     14.08 o 
   0  -3   9      820.19      764.62     33.98 o 
   1  -3   9     1784.95     1708.14     60.22 o 
   2  -3   9      354.23      324.73     24.13 o 
   3  -3   9      318.39      315.77     26.56 o 
   4  -3   9      878.32      875.75     47.57 o 
   5  -3   9      106.58      101.02     23.29 o 
  -7  -2   9      463.10      430.01     37.58 o 
  -6  -2   9       22.77        6.82     15.52 o 
  -5  -2   9      677.94      666.25     41.29 o 
  -4  -2   9     1226.99     1277.28     39.99 o 
  -3  -2   9     2212.02     2217.94     43.66 o 
  -2  -2   9     1840.78     1809.56     80.01 o 
  -1  -2   9      104.94       94.98      8.48 o 
   0  -2   9     1148.08     1104.17     35.09 o 
   1  -2   9      452.26      405.31     24.75 o 
   2  -2   9      452.85      439.02     27.92 o 
   3  -2   9      441.31      406.78     30.03 o 
   4  -2   9      122.48      124.23     22.26 o 
   5  -2   9      187.02      205.59     27.78 o 
  -7  -1   9       61.61       49.74     19.47 o 
  -6  -1   9      270.49      281.87     29.60 o 
  -5  -1   9      320.71      305.32     28.46 o 
  -4  -1   9      311.04      299.89     17.19 o 
  -3  -1   9      478.63      472.12     22.58 o 
  -2  -1   9     1206.92     1209.60     25.87 o 
  -1  -1   9     3154.47     3056.71     54.90 o 
   0  -1   9     2260.33     2208.14     51.38 o 
   1  -1   9       37.63       26.34      6.58 o 
   2  -1   9      286.22      273.99     22.74 o 
   3  -1   9       61.82       32.19     13.65 o 
   4  -1   9      103.40      102.11     20.15 o 
   5  -1   9      124.79      150.68     25.26 o 
  -7   0   9      252.82      227.50     29.89 o 
  -6   0   9        2.99      -10.02     12.97 o 
  -5   0   9      875.45      788.20     29.17 o 
  -4   0   9      128.95      144.10     12.99 o 
  -3   0   9     4468.78     4509.73     77.09 o 
  -2   0   9     5023.34     5028.12     84.10 o 
  -1   0   9        7.66        2.63      3.62 o 
   0   0   9     2898.63     2849.14     64.01 o 
   1   0   9     1547.11     1589.07     41.77 o 
   2   0   9        0.47        0.43     10.29 o 
   3   0   9       27.78       17.09     11.94 o 
   4   0   9      101.80       92.52     19.09 o 
   5   0   9      198.70      203.92     26.32 o 
  -7   1   9       65.90       80.69     20.96 o 
  -6   1   9      271.68      273.29     18.40 o 
  -5   1   9      309.98      276.97     27.21 o 
  -4   1   9      291.21      271.23     15.80 o 
  -3   1   9      474.73      461.32     27.31 o 
  -2   1   9     1152.66     1159.97     24.72 o 
  -1   1   9     3153.57     3167.99     66.06 o 
   0   1   9     2313.08     2275.64     42.34 o 
   1   1   9       37.52       24.44      7.36 o 
   2   1   9      300.50      293.24     24.21 o 
   3   1   9       65.07       55.78     16.25 o 
   4   1   9      108.72      125.10     21.31 o 
   5   1   9      127.15      163.27     25.67 o 
  -7   2   9      456.98      467.10     35.61 o 
  -6   2   9       25.59       10.96     11.06 o 
  -5   2   9      682.76      662.75     25.82 o 
  -4   2   9     1237.47     1287.83     53.15 o 
  -3   2   9     2189.81     2174.71     53.66 o 
  -2   2   9     1798.43     1794.40     34.30 o 
  -1   2   9      107.70       95.73      7.09 o 
   0   2   9     1088.21     1097.40     24.81 o 
   1   2   9      430.77      414.37     16.42 o 
   2   2   9      454.38      483.02     30.95 o 
   3   2   9      444.70      550.34     35.25 o 
   4   2   9      114.87      128.64     21.44 o 
   5   2   9      172.17      180.52     26.05 o 
  -7   3   9      342.17      358.92     31.76 o 
  -6   3   9     1235.64     1281.88     43.61 o 
  -5   3   9      439.34      406.04     19.92 o 
  -4   3   9      472.26      488.84     20.19 o 
  -3   3   9     1189.20     1158.96     33.64 o 
  -2   3   9       30.98       23.83      6.63 o 
  -1   3   9      243.56      258.25     18.67 o 
   0   3   9      835.25      872.19     29.84 o 
   1   3   9     1797.57     1786.08    101.82 o 
   2   3   9      344.44      372.28     27.81 o 
   3   3   9      323.78      349.13     28.32 o 
   4   3   9      896.16      930.25     48.36 o 
   5   3   9      100.50       95.12     21.39 o 
  -7   4   9      434.24      460.67     29.65 o 
  -6   4   9       40.07       16.50      9.77 o 
  -5   4   9     1223.22     1256.96     38.64 o 
  -4   4   9     1006.36     1016.95     68.99 o 
  -3   4   9      315.14      283.75     15.43 o 
  -2   4   9       33.88       25.27      7.71 o 
  -1   4   9        5.02        0.07      4.18 o 
   0   4   9       72.07       89.84     10.06 o 
   1   4   9       90.54       99.88     11.09 o 
   2   4   9     1009.96     1042.70     48.60 o 
   3   4   9      809.60      790.08     43.95 o 
   4   4   9       10.27      -15.95     14.03 o 
   5   4   9       72.40       61.92     22.37 o 
  -7   5   9      253.83      262.10     19.64 o 
  -6   5   9      800.97      793.72     36.61 o 
  -5   5   9      219.50      215.61     15.46 o 
  -4   5   9      503.33      515.54     22.05 o 
  -3   5   9      803.83      786.18     27.63 o 
  -2   5   9       29.54       19.40      7.17 o 
  -1   5   9      477.08      470.36     16.12 o 
   0   5   9      728.95      729.11     21.23 o 
   1   5   9     1656.91     1697.01    114.97 o 
   2   5   9      421.01      425.16     31.08 o 
   3   5   9      273.79      274.75     27.35 o 
   4   5   9      628.71      678.33     42.89 o 
  -6   6   9       13.85       -0.31      8.97 o 
  -5   6   9      191.70      193.46     21.00 o 
  -4   6   9      407.02      438.50     20.72 o 
  -3   6   9      482.18      493.99     44.24 o 
  -2   6   9      780.91      818.34     28.65 o 
  -1   6   9        1.10       -8.72      6.11 o 
   0   6   9      568.83      568.89     19.24 o 
   1   6   9      356.10      342.35     27.04 o 
   2   6   9      336.42      345.37     28.97 o 
   3   6   9      363.47      423.83     33.39 o 
   4   6   9       11.83       11.43     17.41 o 
  -6   7   9      138.24      167.08     16.96 o 
  -5   7   9        8.19       -1.50      8.72 o 
  -4   7   9      337.76      343.23     19.23 o 
  -3   7   9      145.95      157.89     14.71 o 
  -2   7   9      146.45      136.90     13.78 o 
  -1   7   9      941.78      981.17     33.69 o 
   0   7   9      911.43      912.36     55.26 o 
   1   7   9      231.85      240.95     16.89 o 
   2   7   9      159.61      182.06     26.48 o 
   3   7   9       67.44       55.13     19.98 o 
  -5   8   9      121.94      137.19     15.65 o 
  -4   8   9       29.03       32.21     10.43 o 
  -3   8   9      780.90      869.50     31.98 o 
  -2   8   9      888.08      906.24     33.14 o 
  -1   8   9       15.67       15.43      9.33 o 
   0   8   9      788.72      752.26     30.63 o 
   1   8   9      399.17      382.15     21.92 o 
   2   8   9        6.67       -6.55     13.43 o 
   3   8   9       15.05        8.04     17.71 o 
  -4   9   9      107.41       98.27     14.39 o 
  -3   9   9       78.28       78.88     13.25 o 
  -2   9   9      107.91      112.03     15.04 o 
  -1   9   9      418.17      451.76     35.32 o 
   0   9   9      232.13      246.74     19.18 o 
   1   9   9       19.76       -1.33     14.54 o 
  -2  10   9      208.15      239.41     18.84 o 
  -1  10   9        0.54        4.37      9.98 o 
   0  -9  10      138.97      162.22     24.02 o 
  -1  -8  10      203.51      212.26     22.99 o 
   0  -8  10       22.77        4.96     11.56 o 
   1  -8  10      141.25      114.64     20.06 o 
   2  -8  10      396.59      405.12     32.09 o 
  -1  -7  10       84.92       80.17     16.25 o 
   0  -7  10      114.17      109.42     18.22 o 
   1  -7  10      528.37      496.37     32.44 o 
   2  -7  10       80.17       67.04     17.87 o 
   3  -7  10      104.17       85.78     19.77 o 
  -6  -6  10       17.37       10.40     19.79 o 
  -5  -6  10      333.60      412.98     36.63 o 
  -2  -6  10      950.65     1000.27     44.54 o 
  -1  -6  10       32.23       14.40     10.48 o 
   0  -6  10      496.37      451.10     28.70 o 
   1  -6  10      166.45      185.91     20.06 o 
   2  -6  10      189.01      157.89     21.93 o 
   3  -6  10      256.19      254.31     29.62 o 
  -6  -5  10      136.46       94.88     26.02 o 
  -5  -5  10      162.44       99.10     23.07 o 
  -2  -5  10      905.43      903.04     40.64 o 
  -1  -5  10     1202.38     1166.80     48.12 o 
   0  -5  10      295.93      288.12     22.34 o 
   1  -5  10      145.14      144.10     18.68 o 
   2  -5  10       27.55       15.41     12.37 o 
   3  -5  10       89.10       47.41     16.92 o 
   4  -5  10       41.61       31.06     17.98 o 
  -7  -4  10      142.55      108.90     26.35 o 
  -6  -4  10       24.40       -4.06     17.09 o 
  -5  -4  10      328.83      270.66     30.27 o 
  -4  -4  10       92.69       94.47     21.01 o 
  -3  -4  10     1470.67     1587.00     56.54 o 
  -2  -4  10     2454.06     2475.61     79.74 o 
  -1  -4  10       53.18       52.85     11.78 o 
   0  -4  10     1162.71     1124.42     45.65 o 
   1  -4  10      869.59      809.38     38.69 o 
   2  -4  10        9.40       -5.93      9.02 o 
   3  -4  10        2.90        1.27     12.16 o 
   4  -4  10       74.27       42.62     17.95 o 
  -7  -3  10       40.64       69.10     20.82 o 
  -6  -3  10      305.48      348.51     34.69 o 
  -5  -3  10      201.43      161.87     27.24 o 
  -4  -3  10      688.31      606.14     40.45 o 
  -3  -3  10       24.72       13.06      5.87 o 
  -2  -3  10      952.85      971.72     28.99 o 
  -1  -3  10     1080.71     1091.33     42.54 o 
   0  -3  10      247.07      218.86     18.20 o 
   1  -3  10      354.47      336.75     23.53 o 
   2  -3  10       37.54       39.32     12.48 o 
   3  -3  10       41.24       26.89     14.40 o 
   4  -3  10       60.89       46.57     17.84 o 
  -7  -2  10      245.57      258.12     34.93 o 
  -6  -2  10       54.63       33.76     20.50 o 
  -5  -2  10      289.94      256.96     27.73 o 
  -4  -2  10      348.62      329.44     19.47 o 
  -3  -2  10      890.59      921.21     46.24 o 
  -2  -2  10     1372.12     1338.79     35.58 o 
  -1  -2  10      329.90      312.94     14.13 o 
   0  -2  10      757.03      686.80     32.68 o 
   1  -2  10      616.07      597.29     31.30 o 
   2  -2  10      541.79      523.80     31.49 o 
   3  -2  10      325.25      294.00     27.19 o 
   4  -2  10       63.88        6.74     15.00 o 
   5  -2  10      106.84       94.42     22.56 o 
  -7  -1  10      358.51      352.22     34.20 o 
  -6  -1  10     1365.45     1431.04     65.82 o 
  -5  -1  10      525.58      500.71     24.54 o 
  -4  -1  10      570.69      534.74     23.57 o 
  -3  -1  10     1072.63     1056.57     27.75 o 
  -2  -1  10       66.24       61.41      6.71 o 
  -1  -1  10      452.88      409.25     16.02 o 
   0  -1  10      486.41      483.21     18.14 o 
   1  -1  10     2170.00     2147.47     73.00 o 
   2  -1  10      306.77      311.33     25.53 o 
   3  -1  10      216.26      224.87     24.13 o 
   4  -1  10      586.03      598.70     38.83 o 
   5  -1  10       81.41       49.77     19.01 o 
  -7   0  10      323.60      295.33     32.09 o 
  -6   0  10        8.54      -12.40     13.27 o 
  -5   0  10      739.97      749.85     29.01 o 
  -4   0  10      311.82      313.88     21.57 o 
  -3   0  10      171.28      175.14      9.45 o 
  -2   0  10       63.62       71.62      6.69 o 
  -1   0  10      364.63      339.13     14.58 o 
   0   0  10       68.29       84.89     13.61 o 
   1   0  10      288.93      281.21     15.75 o 
   2   0  10     1297.45     1320.86     55.16 o 
   3   0  10      574.14      609.23     37.07 o 
   4   0  10        0.16       -2.00     13.32 o 
   5   0  10       99.08       99.53     21.91 o 
  -7   1  10      349.72      325.03     31.60 o 
  -6   1  10     1378.95     1401.18     44.80 o 
  -5   1  10      543.74      555.43     29.96 o 
  -4   1  10      567.05      571.08     28.24 o 
  -3   1  10     1083.64     1031.61     36.85 o 
  -2   1  10       68.75       68.06      6.41 o 
  -1   1  10      431.30      435.81     13.46 o 
   0   1  10      473.47      468.62     18.82 o 
   1   1  10     2161.27     2225.65     56.26 o 
   2   1  10      309.76      296.25     25.48 o 
   3   1  10      221.18      246.13     25.02 o 
   4   1  10      571.16      662.11     40.97 o 
   5   1  10       81.29      101.78     21.61 o 
  -7   2  10      264.07      281.33     30.03 o 
  -6   2  10       52.25       48.24     19.20 o 
  -5   2  10      286.61      301.44     32.25 o 
  -4   2  10      357.82      349.74     20.80 o 
  -3   2  10      868.69      888.76     28.44 o 
  -2   2  10     1404.69     1377.18     28.51 o 
  -1   2  10      317.41      314.70     11.65 o 
   0   2  10      786.62      821.52     20.70 o 
   1   2  10      629.73      627.67     41.70 o 
   2   2  10      527.18      606.55     35.63 o 
   3   2  10      327.74      344.17     28.70 o 
   4   2  10       62.76       51.64     18.79 o 
   5   2  10      110.74      127.21     24.61 o 
  -7   3  10       40.84       52.37     13.31 o 
  -6   3  10      281.04      312.49     19.91 o 
  -5   3  10      204.99      202.32     18.05 o 
  -4   3  10      700.21      684.34     25.22 o 
  -3   3  10       22.89       16.09      7.41 o 
  -2   3  10      966.73      967.56     29.61 o 
  -1   3  10     1034.42     1089.92     25.32 o 
   0   3  10      240.52      233.56     11.30 o 
   1   3  10      341.16      368.84     27.70 o 
   2   3  10       28.92       31.68     14.73 o 
   3   3  10       41.83       19.50     15.73 o 
   4   3  10       55.24       58.87     19.25 o 
  -7   4  10      143.66      151.86     20.38 o 
  -6   4  10       25.08        9.11      9.88 o 
  -5   4  10      325.79      323.81     25.01 o 
  -4   4  10       98.74       91.38     11.64 o 
  -3   4  10     1456.28     1487.18     42.01 o 
  -2   4  10     2442.15     2482.14     61.26 o 
  -1   4  10       51.57       51.98      6.96 o 
   0   4  10     1171.18     1203.14     37.59 o 
   1   4  10      876.04      893.03     80.32 o 
   2   4  10       11.28       22.64     15.03 o 
   3   4  10        2.76      -10.94     12.70 o 
   4   4  10       74.63      100.32     21.99 o 
  -6   5  10      146.55      157.91     16.43 o 
  -5   5  10      162.44      168.58     15.52 o 
  -4   5  10      569.06      578.46     24.17 o 
  -3   5  10      150.16      130.66     12.93 o 
  -2   5  10      886.15      933.54     30.96 o 
  -1   5  10     1226.59     1275.11     37.87 o 
   0   5  10      289.89      267.40     13.34 o 
   1   5  10      148.78      144.97     15.57 o 
   2   5  10       29.54        3.14     14.89 o 
   3   5  10       93.95       80.53     20.71 o 
   4   5  10       39.19       33.90     18.68 o 
  -6   6  10       16.54       -0.31      9.55 o 
  -5   6  10      317.88      312.49     19.17 o 
  -4   6  10      348.74      367.44     19.91 o 
  -3   6  10      752.98      775.21     28.94 o 
  -2   6  10      951.16      975.13     32.94 o 
  -1   6  10       33.59       22.15      8.66 o 
   0   6  10      477.20      458.81     17.96 o 
   1   6  10      176.60      174.20     42.52 o 
   2   6  10      177.65      174.03     16.61 o 
   3   6  10      241.81      253.28     30.52 o 
  -5   7  10      194.58      210.22     17.23 o 
  -4   7  10      161.89      187.73     15.39 o 
  -3   7  10      213.13      214.07     15.89 o 
  -2   7  10       89.97       85.54     12.46 o 
  -1   7  10       94.84       92.29     13.12 o 
   0   7  10      115.72      111.14     14.42 o 
   1   7  10      538.07      561.03     33.21 o 
   2   7  10       80.41       93.83     30.98 o 
   3   7  10      104.66      139.66     24.94 o 
  -4   8  10       89.34      100.39     14.42 o 
  -3   8  10       21.36       16.54      9.64 o 
  -2   8  10       36.21       32.08     10.79 o 
  -1   8  10      204.11      203.56     16.70 o 
   0   8  10       28.42       10.35      9.97 o 
   1   8  10      142.59      123.80     21.26 o 
   2   8  10      401.92      453.11     24.64 o 
  -3   9  10      114.43      141.29     16.38 o 
  -2   9  10       21.17       13.06      9.95 o 
  -1   9  10      179.37      165.69     18.14 o 
   0   9  10      131.86      131.91     17.03 o 
  -1  -8  11       43.46       61.14     16.57 o 
   0  -8  11       64.08       72.11     17.44 o 
  -2  -7  11      314.71      321.86     26.24 o 
  -1  -7  11      599.95      627.70     36.07 o 
   0  -7  11       90.27       81.96     17.55 o 
   1  -7  11       84.82       84.05     17.98 o 
   2  -7  11        6.73       -1.22     12.81 o 
  -2  -6  11      377.95      381.78     27.02 o 
  -1  -6  11      388.31      392.67     27.29 o 
   0  -6  11      301.88      313.20     24.86 o 
   1  -6  11      266.62      256.77     24.13 o 
   2  -6  11      290.83      320.51     28.38 o 
  -6  -5  11      475.94      460.12     42.92 o 
  -3  -5  11       79.49       80.61     16.14 o 
  -2  -5  11       71.27       58.43     13.54 o 
  -1  -5  11      176.18      198.45     21.07 o 
   0  -5  11      332.26      319.83     24.37 o 
   1  -5  11      511.69      505.36     31.82 o 
   2  -5  11      119.05      128.62     20.96 o 
   3  -5  11       50.45       39.51     17.84 o 
  -6  -4  11      110.23       45.79     22.64 o 
  -5  -4  11      513.63      464.53     38.72 o 
  -3  -4  11       10.33        8.72      9.42 o 
  -2  -4  11        4.13       -6.50      7.53 o 
  -1  -4  11      732.94      703.32     34.87 o 
   0  -4  11      294.85      283.28     22.04 o 
   1  -4  11      211.04      197.47     19.90 o 
   2  -4  11     1027.78      972.14     47.63 o 
   3  -4  11      227.12      212.58     26.70 o 
  -6  -3  11      554.33      618.79     45.25 o 
  -5  -3  11      333.20      290.10     32.41 o 
  -4  -3  11      225.37      211.06     27.56 o 
  -3  -3  11       40.71       29.08      8.24 o 
  -2  -3  11      147.53      143.72     16.25 o 
  -1  -3  11      352.75      322.76     22.18 o 
   0  -3  11      330.02      311.06     22.64 o 
   1  -3  11      545.08      559.41     32.06 o 
   2  -3  11       87.47       70.32     16.57 o 
   3  -3  11      105.60       66.04     18.28 o 
  -7  -2  11      129.94      150.38     27.37 o 
  -6  -2  11       82.88       76.74     23.45 o 
  -5  -2  11      348.76      263.32     28.76 o 
  -4  -2  11      365.63      355.94     20.24 o 
  -3  -2  11      894.58      959.83     29.46 o 
  -2  -2  11      313.44      288.79     14.67 o 
  -1  -2  11      394.26      385.14     22.99 o 
   0  -2  11      267.28      245.13     19.60 o 
   1  -2  11      260.55      220.78     20.28 o 
   2  -2  11      555.15      599.45     35.55 o 
   3  -2  11      220.81      209.98     27.13 o 
   4  -2  11      110.34       97.53     21.58 o 
  -7  -1  11       92.32       86.67     24.99 o 
  -6  -1  11      197.36      180.82     27.46 o 
  -5  -1  11      442.27      452.29     23.72 o 
  -4  -1  11     1262.18     1289.42     72.38 o 
  -3  -1  11        0.72       -5.11      4.87 o 
  -2  -1  11     1439.47     1464.55     43.34 o 
  -1  -1  11     1496.43     1508.90     39.32 o 
   0  -1  11      191.03      157.85     11.74 o 
   1  -1  11      200.71      185.94     18.98 o 
   2  -1  11       60.10       35.96     14.13 o 
   3  -1  11      125.75      104.79     20.44 o 
   4  -1  11       37.32       19.82     16.41 o 
  -7   0  11       71.00       65.99     20.44 o 
  -6   0  11       64.52       44.11     12.61 o 
  -5   0  11      273.93      249.33     18.21 o 
  -4   0  11       29.84       23.25      8.46 o 
  -3   0  11     1272.50     1255.98     41.29 o 
  -2   0  11     1742.74     1764.34     43.75 o 
  -1   0  11       17.24       13.58     10.28 o 
   0   0  11      474.56      445.41     18.92 o 
   1   0  11      345.08      300.43     16.77 o 
   2   0  11        3.96        6.09     11.40 o 
   3   0  11       27.22       36.72     16.03 o 
   4   0  11      171.08      159.05     25.18 o 
  -7   1  11       83.73       99.99     23.23 o 
  -6   1  11      200.99      222.45     18.44 o 
  -5   1  11      449.03      441.15     22.06 o 
  -4   1  11     1256.70     1221.40     45.85 o 
  -3   1  11        2.06        6.17      6.40 o 
  -2   1  11     1445.34     1511.45     33.57 o 
  -1   1  11     1502.43     1493.79     39.24 o 
   0   1  11      182.11      180.65     13.14 o 
   1   1  11      199.60      197.12     15.21 o 
   2   1  11       64.97       75.98     17.63 o 
   3   1  11      130.03      159.75     23.61 o 
   4   1  11       36.27       40.02     18.49 o 
  -7   2  11      131.81      128.97     17.37 o 
  -6   2  11       88.28       72.59     16.26 o 
  -5   2  11      363.30      373.60     20.40 o 
  -4   2  11      345.63      315.49     17.73 o 
  -3   2  11      899.86      917.26     30.09 o 
  -2   2  11      311.58      331.85     16.39 o 
  -1   2  11      408.09      416.46     14.12 o 
   0   2  11      277.27      272.08     15.64 o 
   1   2  11      256.50      246.34     17.01 o 
   2   2  11      566.50      651.69     38.50 o 
   3   2  11      214.74      259.37     26.54 o 
   4   2  11      114.68      156.26     24.67 o 
  -6   3  11      544.20      618.68     28.21 o 
  -5   3  11      330.31      323.54     18.86 o 
  -4   3  11      225.15      228.49     15.26 o 
  -3   3  11       37.59       33.90      8.63 o 
  -2   3  11      136.65      150.77     17.14 o 
  -1   3  11      349.43      345.49     13.35 o 
   0   3  11      324.09      342.28     18.05 o 
   1   3  11      527.81      572.03     32.74 o 
   2   3  11       87.58      102.78     20.09 o 
   3   3  11      105.92      125.56     22.53 o 
   4   3  11      167.49      202.51     28.81 o 
  -6   4  11      114.01      105.65     19.05 o 
  -5   4  11      513.83      551.49     24.70 o 
  -4   4  11       99.97       93.70     12.28 o 
  -3   4  11        9.92       11.86      7.61 o 
  -2   4  11        4.82       -1.93      6.79 o 
  -1   4  11      746.30      786.31     27.36 o 
   0   4  11      294.28      315.46     14.34 o 
   1   4  11      217.81      237.62     17.32 o 
   2   4  11     1037.76     1164.49     54.26 o 
   3   4  11      225.36      268.01     30.03 o 
  -6   5  11      483.50      535.88     26.16 o 
  -5   5  11      169.27      160.35     15.85 o 
  -4   5  11      140.91      129.87     14.33 o 
  -3   5  11       76.83       77.95     11.63 o 
  -2   5  11       77.14       68.14     11.21 o 
  -1   5  11      176.68      149.45     14.36 o 
   0   5  11      330.10      360.14     15.65 o 
   1   5  11      496.55      554.09     37.43 o 
   2   5  11      113.63      137.77     22.85 o 
   3   5  11       46.20       39.72     19.41 o 
  -5   6  11      217.89      223.95     17.35 o 
  -4   6  11       11.34        5.01      8.98 o 
  -3   6  11      580.94      589.23     25.40 o 
  -2   6  11      379.11      393.72     20.66 o 
  -1   6  11      388.97      380.31     20.15 o 
   0   6  11      299.90      288.69     20.65 o 
   1   6  11      266.31      256.99     15.15 o 
   2   6  11      299.30      345.23     30.65 o 
  -4   7  11      405.25      400.12     21.92 o 
  -3   7  11       42.44       46.54     11.05 o 
  -2   7  11      333.93      349.93     20.46 o 
  -1   7  11      605.91      606.34     27.17 o 
   0   7  11       95.88      110.35     14.70 o 
   1   7  11       89.04      102.18     12.35 o 
   2   7  11        6.75       -6.93     16.41 o 
  -3   8  11      321.84      351.18     21.45 o 
  -2   8  11      337.36      387.15     22.25 o 
  -1   8  11       39.92       48.85     12.57 o 
   0   8  11       65.58       54.40     12.80 o 
  -2  -7  12       44.41       60.03     15.95 o 
  -1  -7  12       86.57       78.74     17.55 o 
   0  -7  12      273.02      283.44     26.02 o 
  -2  -6  12       47.34       36.53     13.62 o 
  -1  -6  12       64.05       59.79     15.35 o 
   0  -6  12       42.33       50.44     15.08 o 
   1  -6  12       25.46       16.65     13.05 o 
  -3  -5  12       59.60       51.45     14.22 o 
  -2  -5  12      516.04      581.26     32.82 o 
  -1  -5  12      680.73      639.69     35.25 o 
   0  -5  12       97.21       72.40     15.46 o 
   1  -5  12       91.15       86.48     17.63 o 
   2  -5  12       15.33       13.16     14.84 o 
  -3  -4  12      821.38      848.89     40.15 o 
  -2  -4  12      331.46      291.54     22.72 o 
  -1  -4  12       35.48       24.72     11.83 o 
   0  -4  12       50.43       20.09     11.78 o 
   1  -4  12        0.70       -8.99      9.67 o 
   2  -4  12        5.09      -10.72      9.94 o 
   3  -4  12      122.85       84.24     22.07 o 
  -6  -3  12       14.71       12.29     17.79 o 
  -3  -3  12       29.96       20.06     10.59 o 
  -2  -3  12      338.47      331.53     23.26 o 
  -1  -3  12      743.98      736.73     35.63 o 
   0  -3  12      253.67      224.52     20.23 o 
   1  -3  12       29.78       22.96     12.51 o 
   2  -3  12        1.81       -5.98     10.32 o 
   3  -3  12       49.64       37.56     17.98 o 
  -6  -2  12       67.77       48.17     21.36 o 
  -5  -2  12      244.80      268.33     29.65 o 
  -4  -2  12      261.24      269.69     24.42 o 
  -3  -2  12      745.08      797.43     26.90 o 
  -2  -2  12      159.45      149.82     15.65 o 
  -1  -2  12      133.19      156.88     17.25 o 
   0  -2  12      169.91      156.61     18.55 o 
   1  -2  12       36.26       54.75     14.51 o 
   2  -2  12      255.95      239.74     24.23 o 
   3  -2  12      164.15      187.07     27.24 o 
  -6  -1  12      219.12      254.01     32.87 o 
  -5  -1  12       91.98       71.29     15.11 o 
  -4  -1  12       49.38       35.58     10.41 o 
  -3  -1  12       77.60       80.32     10.04 o 
  -2  -1  12       68.70       65.99     10.59 o 
  -1  -1  12      236.15      240.15     14.02 o 
   0  -1  12      968.16      973.06     42.29 o 
   1  -1  12      480.79      479.53     30.84 o 
   2  -1  12       12.46       -8.61     11.51 o 
   3  -1  12      103.92       96.88     21.66 o 
  -6   0  12      167.07      165.59     18.63 o 
  -5   0  12      616.83      647.70     41.87 o 
  -4   0  12       57.24       45.34     10.57 o 
  -3   0  12      108.30       98.42     15.79 o 
  -2   0  12       15.96       24.07      7.28 o 
  -1   0  12      926.60      974.39     46.22 o 
   0   0  12      471.63      482.59     20.67 o 
   1   0  12      189.94      212.01     23.75 o 
   2   0  12     1016.10      974.55     48.36 o 
   3   0  12      224.51      264.03     27.51 o 
  -6   1  12      231.40      216.57     20.59 o 
  -5   1  12       91.83       77.56     12.94 o 
  -4   1  12       51.21       46.60     10.32 o 
  -3   1  12       77.77       68.44     10.53 o 
  -2   1  12       66.11       79.09      9.76 o 
  -1   1  12      242.45      233.57     13.73 o 
   0   1  12      965.58      996.22     32.21 o 
   1   1  12      483.45      545.25     27.42 o 
   2   1  12       11.94       -7.18     11.94 o 
   3   1  12      101.21      104.14     22.42 o 
  -6   2  12       66.65       69.73     13.51 o 
  -5   2  12      225.74      232.01     17.27 o 
  -4   2  12      270.87      275.45     17.42 o 
  -3   2  12      748.09      772.31     28.15 o 
  -2   2  12      169.98      149.70     12.22 o 
  -1   2  12      141.68      149.60     11.89 o 
   0   2  12      153.98      165.83     14.87 o 
   1   2  12       40.68       28.09     10.26 o 
   2   2  12      251.24      284.44     19.54 o 
   3   2  12      162.80      177.81     25.91 o 
  -6   3  12       17.87       10.53     10.73 o 
  -5   3  12      292.80      300.09     19.36 o 
  -4   3  12      614.54      614.76     40.09 o 
  -3   3  12       31.09       12.06      9.54 o 
  -2   3  12      335.46      350.65     18.05 o 
  -1   3  12      744.48      802.11     27.86 o 
   0   3  12      249.29      261.84     17.01 o 
   1   3  12       33.94       31.83     11.26 o 
   2   3  12        1.17      -11.91     13.21 o 
   3   3  12       52.43       49.63     18.01 o 
  -6   4  12      173.88      178.26     17.98 o 
  -5   4  12       26.98       14.19     10.01 o 
  -4   4  12      239.85      223.05     20.20 o 
  -3   4  12      826.86      860.60     38.03 o 
  -2   4  12      336.22      329.31     18.05 o 
  -1   4  12       36.91       38.64      9.50 o 
   0   4  12       45.39       49.29     16.68 o 
   1   4  12        0.30       -6.17      8.80 o 
   2   4  12        5.17      -11.64     12.92 o 
   3   4  12      125.69      152.66     25.34 o 
  -5   5  12      298.04      314.31     20.05 o 
  -4   5  12      734.18      788.37     40.56 o 
  -3   5  12       60.25       48.64     10.64 o 
  -2   5  12      508.67      525.70     40.36 o 
  -1   5  12      679.93      693.37     27.31 o 
   0   5  12      101.45      105.19     21.77 o 
   1   5  12       84.34       88.68     17.98 o 
   2   5  12       12.44        8.07     16.35 o 
  -4   6  12      115.85      107.20     14.43 o 
  -3   6  12      255.85      280.24     18.35 o 
  -2   6  12       44.51       30.36     10.27 o 
  -1   6  12       64.49       53.89     13.74 o 
   0   6  12       43.80       34.42     11.20 o 
   1   6  12       24.70       22.30     11.28 o 
  -3   7  12       11.92        0.39      9.73 o 
  -2   7  12       45.57       43.56     13.17 o 
  -1   7  12       86.28       91.91     14.32 o 
   0   7  12      275.64      266.95     19.46 o 
  -2  -6  13       89.56      123.39     19.96 o 
  -1  -6  13       77.55       74.92     16.87 o 
   0  -6  13       45.23       41.78     15.95 o 
  -3  -5  13      146.07      154.15     20.61 o 
  -2  -5  13      185.37      189.05     22.20 o 
  -1  -5  13      110.28       86.19     17.19 o 
   0  -5  13      480.56      470.14     32.00 o 
   1  -5  13      262.90      251.92     25.34 o 
  -3  -4  13        4.89        4.58     11.43 o 
  -2  -4  13       82.01       91.09     16.90 o 
  -1  -4  13      256.35      244.99     22.39 o 
   0  -4  13       48.79       31.76     13.19 o 
   1  -4  13       56.70       66.58     17.14 o 
  -3  -3  13       66.22       54.32     13.24 o 
  -2  -3  13      119.94      121.63     17.44 o 
  -1  -3  13       39.92       45.84     12.75 o 
   0  -3  13      658.13      638.93     35.25 o 
   1  -3  13      370.79      379.59     28.65 o 
   2  -3  13       15.95       22.18     14.62 o 
  -4  -2  13      255.81      284.36     26.94 o 
  -3  -2  13      464.24      507.39     28.89 o 
  -2  -2  13      248.86      236.25     19.68 o 
  -1  -2  13      165.79      182.23     18.66 o 
   0  -2  13       62.60       73.49     15.27 o 
   1  -2  13       59.79       56.73     16.35 o 
   2  -2  13      141.07      122.60     21.53 o 
  -6  -1  13       21.90       18.14     18.63 o 
  -5  -1  13      234.80      290.26     27.05 o 
  -4  -1  13      437.71      434.31     32.09 o 
  -3  -1  13       23.85       12.46     12.02 o 
  -2  -1  13      297.49      297.45     15.80 o 
  -1  -1  13      316.85      301.09     21.99 o 
   0  -1  13      280.17      267.06     22.77 o 
   1  -1  13      143.92      135.55     20.82 o 
   2  -1  13       23.31       22.69     15.03 o 
  -6   0  13      414.66      421.66     24.81 o 
  -5   0  13       40.31       29.25     12.00 o 
  -4   0  13      454.66      484.59     33.20 o 
  -3   0  13      816.28      826.58     42.29 o 
  -2   0  13       81.49       78.34     10.39 o 
  -1   0  13       85.36       83.25     10.77 o 
   0   0  13       23.80       23.83     12.21 o 
   1   0  13       41.89       51.34     15.30 o 
   2   0  13        0.26        3.66     12.29 o 
  -6   1  13       21.24       49.19     23.07 o 
  -5   1  13      255.61      265.80     18.99 o 
  -4   1  13      436.57      439.10     22.63 o 
  -3   1  13       26.40        8.37     10.78 o 
  -2   1  13      323.16      345.61     26.89 o 
  -1   1  13      324.82      328.24     17.38 o 
   0   1  13      281.31      298.09     17.43 o 
   1   1  13      145.79      166.41     21.77 o 
   2   1  13       27.63        1.52     13.89 o 
  -5   2  13      143.96      169.38     17.75 o 
  -4   2  13      251.61      256.18     17.34 o 
  -3   2  13      457.72      481.62     32.71 o 
  -2   2  13      237.50      224.60     22.56 o 
  -1   2  13      160.92      170.76     13.65 o 
   0   2  13       58.24       56.36     11.39 o 
   1   2  13       54.87       57.56     12.49 o 
   2   2  13      137.59      152.28     24.02 o 
  -5   3  13       34.53       33.76     11.30 o 
  -4   3  13       34.59       25.03      9.78 o 
  -3   3  13       70.58       67.77     11.49 o 
  -2   3  13      123.29      122.44     21.28 o 
  -1   3  13       39.77       28.51     14.30 o 
   0   3  13      660.69      734.96     28.88 o 
   1   3  13      379.88      405.34     22.63 o 
   2   3  13       18.67        7.64     11.12 o 
  -5   4  13       83.87       78.72     13.86 o 
  -4   4  13       46.16       39.65     11.39 o 
  -3   4  13        5.24        3.64      8.69 o 
  -2   4  13       83.30       80.17     18.74 o 
  -1   4  13      251.46      254.50     26.40 o 
   0   4  13       48.50       77.75     12.96 o 
   1   4  13       50.23       36.18     12.43 o 
  -4   5  13       42.29       39.36     12.05 o 
  -3   5  13      138.34      163.07     16.07 o 
  -2   5  13      185.29      196.46     16.28 o 
  -1   5  13      111.48       99.43     21.85 o 
   0   5  13      478.66      523.59     40.02 o 
   1   5  13      265.31      304.98     32.95 o 
  -3   6  13      269.43      296.35     19.52 o 
  -2   6  13       88.17       86.13     13.56 o 
  -1   6  13       80.60       95.55     21.69 o 
   0   6  13       46.43       24.86     16.65 o 
  -2  -5  14       53.13       34.33     15.16 o 
  -3  -4  14      463.62      558.32     33.20 o 
  -2  -4  14      102.05      110.85     19.09 o 
  -1  -4  14       14.09        3.06     11.51 o 
   0  -4  14        7.45        6.53     12.48 o 
  -3  -3  14        7.35        5.39     11.40 o 
  -2  -3  14      131.56      164.06     20.63 o 
  -1  -3  14       45.36       47.17     13.67 o 
   0  -3  14       41.40       45.08     14.19 o 
   1  -3  14       72.37       63.71     17.19 o 
  -2  -2  14      235.66      255.15     21.96 o 
  -1  -2  14      158.33      191.65     21.66 o 
   0  -2  14       17.24       24.45     13.38 o 
   1  -2  14       59.38       52.80     16.63 o 
  -4  -1  14       14.75       10.72     14.57 o 
  -3  -1  14      136.54       95.93     18.20 o 
  -2  -1  14      190.89      223.55     20.36 o 
  -1  -1  14       38.83       65.01     14.43 o 
   0  -1  14      410.55      409.10     28.57 o 
   1  -1  14      264.62      263.89     25.24 o 
  -5   0  14        0.60      -11.35     12.05 o 
  -4   0  14        7.60        7.64     12.94 o 
  -3   0  14       14.81        9.23     12.21 o 
  -2   0  14      230.63      236.62     23.29 o 
  -1   0  14      368.99      394.46     26.54 o 
   0   0  14       14.01       15.73     11.62 o 
   1   0  14      115.35      123.06     20.85 o 
  -5   1  14       51.95       65.72     18.44 o 
  -4   1  14       10.48        3.41     11.45 o 
  -3   1  14      139.05      150.90     20.98 o 
  -2   1  14      191.69      174.59     20.90 o 
  -1   1  14       45.47       60.71     11.08 o 
   0   1  14      416.76      464.88     30.98 o 
   1   1  14      258.97      275.99     26.21 o 
  -4   2  14      181.49      191.68     24.88 o 
  -3   2  14      308.65      317.02     27.92 o 
  -2   2  14      232.63      226.77     23.85 o 
  -1   2  14      152.07      178.06     22.23 o 
   0   2  14       19.83       24.38     10.63 o 
   1   2  14       57.91       43.95     16.76 o 
  -4   3  14      122.78      123.24     15.54 o 
  -3   3  14        8.21        4.55     11.70 o 
  -2   3  14      128.41      139.69     22.61 o 
  -1   3  14       44.11       45.38     16.46 o 
   0   3  14       40.80       44.78     15.38 o 
   1   3  14       70.74       66.00     14.19 o 
  -3   4  14      470.06      539.15     37.72 o 
  -2   4  14      107.23       91.68     20.55 o 
  -1   4  14       13.85       13.89     15.14 o 
   0   4  14        7.59       -3.36     14.95 o 
  -2   5  14       59.01       60.49     18.33 o 
  -2  -2  15      176.30      170.37     20.85 o 
  -1  -2  15      186.89      200.67     23.12 o 
  -1  -1  15       23.45       19.14     13.16 o 
  -3   0  15      211.83      189.51     22.88 o 
  -1   0  15        0.72       -2.36     11.70 o 
  -3   1  15       25.48       19.04     14.38 o 
  -2   1  15       44.04       27.19     15.76 o 
  -3   2  15       71.45       67.12     18.63 o 
  -2   2  15      185.20      189.08     23.56 o 
  -1   2  15      187.40      206.46     25.89 o 
                                                 
